# Supplementary material for: Lysosomal protein transmembrane 5 promotes lung-specific metastasis by regulating BMPR1A lysosomal degradation
Source: Nat Commun. 2022 Jul 16;13:4141. doi: 10.1038/s41467-022-31783-6 (PMC9288479; doi:10.1038/s41467-022-31783-6)
Supplement: Supplementary file 4 — Supplementary Data 1 [file 41467_2022_31783_MOESM4_ESM.xlsx]

## Sheet: 69 gene_our data
		LuM2b versus Parental						LuM2b versus BoM2						LuM2b versus BrM2b
Gene_name	Gene_description	logFC	AveExpr	t	P.Value	adj.P.Val	B	logFC	AveExpr	t	P.Value	adj.P.Val	B	logFC	AveExpr	t	P.Value	adj.P.Val	B
C1qc	complement component 1, q subcomponent, C chain [Source:MGI Symbol;Acc:MGI:88225]	9.24241	-6.2194	4.02908	0.0120708	0.0694535	-3.97617	11.678	-7.44873	90.8948	1.24146e-08	1.12854e-05	10.7311	2.81667	-3.15935	6.05294	0.00240909	0.0470353	-1.88116
Adgre1	adhesion G protein-coupled receptor E1 [Source:MGI Symbol;Acc:MGI:106912]	8.86372	-6.27599	3.66841	0.0169863	0.0862488	-4.37358	11.4275	-7.57398	135.688	1.98445e-09	3.75822e-06	11.689	2.44429	-3.2341	17.8441	2.09341e-05	0.00319294	3.67087
Cd33	CD33 antigen [Source:MGI Symbol;Acc:MGI:99440]	7.85624	-9.35959	22.2212	7.89724e-06	0.00094959	4.65182	4.47845	-7.84874	2.60357	0.0523371	0.13426	-5.86791	5.99148	-9.01467	4.62279	0.00712536	0.0781898	-3.1607
Ctss	cathepsin S [Source:MGI Symbol;Acc:MGI:107341]	7.59361	-4.19654	3.05985	0.0316492	0.128917	-5.08889	10.2284	-5.51873	4.11634	0.0110836	0.0424264	-4.08803	3.00726	-2.01666	4.00642	0.0122725	0.104425	-3.79655
Dock2	dedicator of cyto-kinesis 2 [Source:MGI Symbol;Acc:MGI:2149010]	7.43168	-8.11702	5.38806	0.0039045	0.0350865	-2.64761	8.85149	-8.86197	37.8444	6.81938e-07	0.000119167	7.23136	7.5994	-8.5114	8.02728	0.000728406	0.0253905	-0.463082
Laptm5	lysosomal-associated protein transmembrane 5 [Source:MGI Symbol;Acc:MGI:108046]	7.20165	-5.3293	3.48506	0.0203625	0.0969786	-4.58324	4.3207	-3.89828	6.38532	0.0019249	0.0123574	-2.01654	2.94168	-3.35529	4.13375	0.0109214	0.0982511	-3.6606
Rgs10	regulator of G-protein signalling 10 [Source:MGI Symbol;Acc:MGI:1915115]	7.05239	-7.27569	2.94973	0.0356477	0.138792	-5.22404	7.00689	-7.27125	2.90026	0.0375099	0.104775	-5.49373	9.27855	-8.64844	15.5998	3.83949e-05	0.00493849	2.98233
Kctd12	potassium channel tetramerisation domain containing 12 [Source:MGI Symbol;Acc:MGI:2145823]	7.03746	-8.01744	4.09565	0.011357	0.0667094	-3.90497	8.71928	-8.92807	15.1327	4.38653e-05	0.00116458	2.49871	5.32257	-7.52247	3.3685	0.0228373	0.147192	-4.51498
Nos1	nitric oxide synthase 1, neuronal [Source:MGI Symbol;Acc:MGI:97360]	7.00583	-3.29465	12.5858	0.000101984	0.00472093	1.68807	5.71762	-2.65498	8.91305	0.000461244	0.00476033	-0.308368	1.96332	-0.880911	19.0137	1.5708e-05	0.00260569	3.99253
Arhgef26	Rho guanine nucleotide exchange factor (GEF) 26 [Source:MGI Symbol;Acc:MGI:1918053]	6.85487	-8.83321	6.29846	0.00205755	0.0239304	-1.8869	2.27761	-6.72795	3.18498	0.0276102	0.08333	-5.14506	7.13854	-9.71844	8.50708	0.000566467	0.0221658	-0.165159
AC154039.2	N/A	6.29493	-7.86101	2.93651	0.0361651	0.140326	-5.24037	8.51047	-9.03248	37.0092	7.55084e-07	0.000119167	7.12367	8.21248	-9.18147	33.3982	1.21295e-06	0.000517411	6.66656
Trpm2	transient receptor potential cation channel, subfamily M, member 2 [Source:MGI Symbol;Acc:MGI:1351901]	6.19038	-8.49559	3.81604	0.0147348	0.078798	-4.20851	5.98242	-8.57125	3.60364	0.0180166	0.060866	-4.65362	5.6993	-8.82151	3.61061	0.017909	0.127586	-4.23498
Zfp704	zinc finger protein 704 [Source:MGI Symbol;Acc:MGI:2180715]	6.10754	-9.08528	5.61393	0.00330553	0.0316167	-2.45018	6.95697	-9.80923	35.059	9.66716e-07	0.00013731	6.86	5.54926	-9.65479	6.54344	0.00174052	0.0399089	-1.496
Slc39a8	solute carrier family 39 (metal ion transporter), member 8 [Source:MGI Symbol;Acc:MGI:1914797]	5.69196	-8.88206	3.87341	0.0139552	0.0760103	-4.14527	6.9518	-9.81181	34.8024	9.99669e-07	0.000141109	6.82397	5.09449	-9.43638	4.07343	0.0115385	0.101254	-3.7247
Myrip	myosin VIIA and Rab interacting protein [Source:MGI Symbol;Acc:MGI:2384407]	5.63347	-8.67157	3.32993	0.0238367	0.106626	-4.76462	7.16821	-9.70361	37.5231	7.0901e-07	0.000119167	7.19029	5.17295	-9.17375	3.57106	0.0186227	0.130182	-4.2801
Tmsb4x	thymosin, beta 4, X chromosome [Source:MGI Symbol;Acc:MGI:99510]	5.44337	-0.343517	3.96676	0.012787	0.0718188	-4.04341	9.03096	-2.13394	2.87647	0.0385053	0.106846	-5.52335	1.72855	1.49722	4.90162	0.00566396	0.0700263	-2.89086
Ikzf2	IKAROS family zinc finger 2 [Source:MGI Symbol;Acc:MGI:1342541]	5.13543	-6.86534	2.84276	0.0400902	0.149408	-5.35687	7.99054	-8.31999	8.76933	0.000495144	0.00496367	-0.393267	5.78506	-7.48626	4.2405	0.0099216	0.0933854	-3.54849
Gm13496	predicted gene 13496 [Source:MGI Symbol;Acc:MGI:3651033]	4.59546	2.21702	36.339	8.4538e-07	0.000274459	7.04144	4.52424	2.25392	18.1217	1.94435e-05	0.000752036	3.45839	4.89412	2.09346	24.8582	4.65478e-06	0.00118859	5.31365
Itga2	integrin alpha 2 [Source:MGI Symbol;Acc:MGI:96600]	4.49903	-8.04854	3.00365	0.0336222	0.133943	-5.15766	7.23731	-9.66906	40.1973	5.1777e-07	0.000107161	7.51917	5.2286	-9.11065	3.53317	0.0193376	0.13225	-4.32356
AC123064.1	N/A	4.14374	-0.400811	4.98652	0.00532238	0.0422925	-3.0141	1.9088	0.717237	5.31099	0.00410599	0.0208474	-2.91765	14.9224	-5.8265	114.963	4.27282e-09	8.09201e-06	10.1699
Ntrk3	neurotrophic tyrosine kinase, receptor, type 3 [Source:MGI Symbol;Acc:MGI:97385]	3.95728	-6.1613	14.6196	5.21949e-05	0.00317371	2.47679	4.09613	-6.25103	9.80636	0.000303441	0.00371953	0.192843	2.29341	-5.61079	7.49359	0.000979177	0.02928	-0.813862
Piwil2	piwi-like RNA-mediated gene silencing 2 [Source:MGI Symbol;Acc:MGI:1930036]	3.8197	0.10664	18.8976	1.64353e-05	0.0015894	3.81873	4.17884	-0.071318	30.1114	1.93481e-06	0.000199866	6.10244	7.16168	-1.59409	6.26319	0.00209037	0.0437244	-1.71307
S100g	S100 calcium binding protein G [Source:MGI Symbol;Acc:MGI:104528]	3.69946	2.80339	51.181	1.77585e-07	0.000106205	8.49019	14.7236	-2.71054	4.89818	0.00567206	0.0260727	-3.30012	2.34711	3.50441	42.1119	4.21166e-07	0.000250516	7.6184
Acss1	acyl-CoA synthetase short-chain family member 1 [Source:MGI Symbol;Acc:MGI:1915988]	3.6145	-1.88158	15.5655	3.93906e-05	0.00276294	2.80616	3.96541	-2.06216	22.4269	7.39658e-06	0.000425099	4.58352	1.83013	-1.10267	8.64027	0.00052947	0.0216806	-0.085177
Agt	angiotensinogen (serpin peptidase inhibitor, clade A, member 8) [Source:MGI Symbol;Acc:MGI:87963]	3.58079	2.40021	34.31	1.09806e-06	0.000311483	6.7776	3.07154	2.64671	37.2125	7.36435e-07	0.000119167	7.15016	1.91596	3.2517	15.0835	4.46757e-05	0.00537195	2.80865
Ogfrl1	opioid growth factor receptor-like 1 [Source:MGI Symbol;Acc:MGI:1917405]	3.54551	-7.06297	6.07559	0.00238947	0.0260806	-2.06477	7.8473	-9.36406	31.3813	1.60267e-06	0.00017942	6.31036	6.37743	-8.97619	5.8768	0.0027217	0.0498415	-2.0256
Fam46c	family with sequence similarity 46, member C [Source:MGI Symbol;Acc:MGI:1921895]	3.40339	-1.93741	27.0861	3.21691e-06	0.000524071	5.64492	2.58975	-1.53387	10.3943	0.000234714	0.00312125	0.500112	2.67279	-1.68237	15.1857	4.33382e-05	0.00526687	2.84355
Kcnh2	potassium voltage-gated channel, subfamily H (eag-related), member 2 [Source:MGI Symbol;Acc:MGI:1341722]	3.3492	-1.81507	33.2833	1.26084e-06	0.000311483	6.6361	3.60964	-1.95064	9.06714	0.000427963	0.00454906	-0.218718	3.25994	-1.88299	6.74526	0.00153158	0.0371555	-1.34438
Gm11733	predicted gene 11733 [Source:MGI Symbol;Acc:MGI:3650737]	3.09074	-4.49783	6.57456	0.00171976	0.0215873	-1.67346	1.78586	-3.83977	5.73154	0.00301163	0.0169119	-2.54958	2.0163	-4.14977	3.9848	0.012521	0.105429	-3.81989
Cd72	CD72 antigen [Source:MGI Symbol;Acc:MGI:88345]	2.81363	-3.68322	8.5891	0.000548908	0.0111678	-0.312105	1.77301	-3.17059	7.24313	0.00112991	0.00859681	-1.3804	1.03813	-2.97282	3.8214	0.0146011	0.114659	-3.99851
Csf1r	colony stimulating factor 1 receptor [Source:MGI Symbol;Acc:MGI:1339758]	2.79937	-0.8445	17.1172	2.56841e-05	0.00207721	3.30373	1.78683	-0.336118	11.4918	0.000150402	0.00238592	1.03211	1.632	-0.34791	10.1864	0.000257338	0.0155182	0.767361
Gm44007	predicted gene, 44007 [Source:MGI Symbol;Acc:MGI:5690399]	2.77075	-4.41868	3.29613	0.0246815	0.109127	-4.80462	10.255	-8.1602	26.657	3.37074e-06	0.000276217	5.48111	10.0541	-8.26065	24.8676	4.64684e-06	0.00118859	5.31545
Hcls1	hematopoietic cell specific Lyn substrate 1 [Source:MGI Symbol;Acc:MGI:104568]	2.62139	-3.19582	8.74146	0.000508547	0.0106943	-0.221052	3.2463	-3.51829	4.57337	0.00741968	0.0317372	-3.61694	1.35255	-2.72487	4.30207	0.00939392	0.0903454	-3.4846
Slc6a18	solute carrier family 6 (neurotransmitter transporter), member 18 [Source:MGI Symbol;Acc:MGI:1336892]	2.61262	-3.35233	4.79084	0.00623189	0.046283	-3.20028	4.38894	-4.25109	4.9121	0.00560876	0.0258759	-3.28686	1.0789	-2.75441	4.20874	0.0102074	0.0949544	-3.58167
Tacstd2	tumor-associated calcium signal transducer 2 [Source:MGI Symbol;Acc:MGI:1861606]	2.39038	0.773697	11.807	0.000135513	0.005592	1.35172	6.9348	-1.49688	13.9981	6.22709e-05	0.00141659	2.08296	2.90602	0.48472	14.764	4.91912e-05	0.00566071	2.69797
AC152414.2	N/A	2.37443	2.73136	12.1816	0.000117939	0.00513464	1.51618	1.52049	3.16501	9.82473	0.000300953	0.00369829	0.202698	5.70614	1.08384	11.9083	0.000128756	0.0105636	1.58074
Sgpp2	sphingosine-1-phosphate phosphotase 2 [Source:MGI Symbol;Acc:MGI:3589109]	2.32302	-0.0607759	12.0717	0.000122794	0.00522588	1.46843	4.32258	-1.05633	31.9046	1.48625e-06	0.000170589	6.39315	1.18822	0.451269	25.07	4.4786e-06	0.00118086	5.35425
Abca12	ATP-binding cassette, sub-family A (ABC1), member 12 [Source:MGI Symbol;Acc:MGI:2676312]	2.2761	-6.46257	5.24268	0.00435882	0.0374371	-2.77795	2.71374	-6.83713	6.10354	0.0023233	0.0141361	-2.24075	3.30451	-7.49291	3.56872	0.0186659	0.130323	-4.28278
Lcp2	lymphocyte cytosolic protein 2 [Source:MGI Symbol;Acc:MGI:1321402]	2.24254	-6.52843	7.57188	0.000945105	0.015115	-0.960053	7.70467	-9.43538	26.9837	3.18891e-06	0.000267916	5.5437	7.33434	-9.62054	22.7718	6.93292e-06	0.0014725	4.88926
Gm42868	predicted gene 42868 [Source:MGI Symbol;Acc:MGI:5663005]	1.987	-2.79451	4.60403	0.00727681	0.0507537	-3.38287	1.4198	-2.52066	2.97493	0.0345696	0.0983387	-5.40122	1.58446	-2.74988	4.12118	0.0110468	0.0988771	-3.67391
Igfbp5	insulin-like growth factor binding protein 5 [Source:MGI Symbol;Acc:MGI:96440]	1.98045	0.552828	22.0372	8.20034e-06	0.000960624	4.60945	2.08871	0.495773	18.3493	1.83754e-05	0.00073781	3.52466	1.65535	0.674743	26.6677	3.38132e-06	0.00102458	5.64716
Osbpl6	oxysterol binding protein-like 6 [Source:MGI Symbol;Acc:MGI:2139014]	1.97479	-6.27082	4.30401	0.00942274	0.0594341	-3.68643	5.95758	-8.41185	3.31672	0.0240668	0.0752846	-4.9876	1.56038	-6.56426	3.74029	0.015782	0.119156	-4.08869
Slc17a7	solute carrier family 17 (sodium-dependent inorganic phosphate cotransporter), member 7 [Source:MGI Symbol;Acc:MGI:1920211]	1.78933	-2.46229	13.3382	7.87013e-05	0.00411065	1.99394	1.60323	-2.37954	9.00667	0.000440666	0.00462781	-0.253734	3.02502	-3.23413	9.56388	0.000339656	0.0173151	0.439874
Cntn6	contactin 6 [Source:MGI Symbol;Acc:MGI:1858223]	1.77703	-6.61251	4.54926	0.00762158	0.0521554	-3.43733	5.46111	-8.68689	3.08919	0.0305634	0.0898207	-5.26111	6.88857	-9.84343	20.8144	1.04247e-05	0.00195794	4.44593
Wdr38	WD repeat domain 38 [Source:MGI Symbol;Acc:MGI:1923896]	1.73416	-1.19949	8.00549	0.000744114	0.0132115	-0.674925	1.69802	-1.18537	6.58241	0.00169443	0.0113191	-1.8644	1.54426	-1.21833	6.24876	0.00211057	0.0439154	-1.72446
Liph	lipase, member H [Source:MGI Symbol;Acc:MGI:2388029]	1.64623	-2.06373	5.54924	0.00346513	0.0325606	-2.50611	1.71706	-2.10612	11.5132	0.000149157	0.00237876	1.04203	4.06953	-3.41176	25.4748	4.16401e-06	0.00112656	5.43065
4930432K21Rik	RIKEN cDNA 4930432K21 gene [Source:MGI Symbol;Acc:MGI:1921916]	1.59895	-0.74008	3.55415	0.0190062	0.0926901	-4.50364	3.62811	-1.75651	9.11274	0.000418675	0.00449658	-0.192453	2.66292	-1.37796	9.05405	0.000431771	0.0192466	0.156229
Col6a2	collagen, type VI, alpha 2 [Source:MGI Symbol;Acc:MGI:88460]	1.5735	-2.35476	5.60854	0.00331846	0.0317271	-2.45481	4.53381	-3.84344	8.89827	0.000464599	0.00478413	-0.317044	1.81646	-2.62718	9.45383	0.000357352	0.0176547	0.379876
Gm37496	predicted gene, 37496 [Source:MGI Symbol;Acc:MGI:5610724]	1.50426	-2.05747	4.52109	0.00780635	0.0529732	-3.46549	1.97673	-2.30244	5.84476	0.00277903	0.0160173	-2.45398	1.41966	-2.15232	3.75157	0.0156111	0.118338	-4.07608
Cntd1	cyclin N-terminal domain containing 1 [Source:MGI Symbol;Acc:MGI:1923965]	1.50383	-2.35695	8.01796	0.000739142	0.0131687	-0.66693	1.6619	-2.44995	8.75911	0.000497668	0.00497064	-0.399353	1.6911	-2.60507	4.61286	0.00718514	0.0785423	-3.1705
Gm884	predicted gene 884 [Source:MGI Symbol;Acc:MGI:2685730]	1.45846	-2.55623	10.1342	0.000266337	0.00784038	0.549363	2.72684	-3.20544	21.1638	9.6238e-06	0.000496612	4.27909	1.73179	-2.85788	18.2808	1.87661e-05	0.00298236	3.79368
Gm5586	predicted gene 5586 [Source:MGI Symbol;Acc:MGI:3645853]	1.45694	-0.203292	4.61263	0.00722437	0.0505328	-3.37436	2.05422	-0.498546	7.24371	0.00112952	0.00859681	-1.38	1.02837	-0.0761712	4.1022	0.0112392	0.100126	-3.69405
Trank1	tetratricopeptide repeat and ankyrin repeat containing 1 [Source:MGI Symbol;Acc:MGI:1341834]	1.40273	-3.20008	4.24864	0.00989621	0.0612324	-3.74388	5.43892	-5.22208	32.0206	1.46186e-06	0.000169501	6.41129	1.54141	-3.45084	5.37071	0.00393065	0.0587683	-2.46014
Slc6a13	solute carrier family 6 (neurotransmitter transporter, GABA), member 13 [Source:MGI Symbol;Acc:MGI:95629]	1.38587	-0.709141	7.10471	0.0012398	0.0177206	-1.28362	2.30199	-1.17125	4.70313	0.00665419	0.0293637	-3.48863	1.61819	-0.934656	10.9995	0.000183228	0.0129834	1.16708
Pag1	phosphoprotein associated with glycosphingolipid microdomains 1 [Source:MGI Symbol;Acc:MGI:2443160]	1.3578	-2.92212	5.08798	0.00491317	0.0404407	-2.91956	1.09282	-2.79669	4.49941	0.00790244	0.0331843	-3.69113	1.84107	-3.33891	4.80994	0.00610151	0.0726364	-2.97842
Sh3gl3	SH3-domain GRB2-like 3 [Source:MGI Symbol;Acc:MGI:700011]	1.30451	-0.861266	15.1	4.51457e-05	0.0029825	2.64675	1.76792	-1.09527	16.8427	2.70685e-05	0.000899529	3.06925	1.60524	-1.12085	11.9596	0.000126315	0.0105151	1.60313
Mafb	v-maf musculoaponeurotic fibrosarcoma oncogene family, protein B (avian) [Source:MGI Symbol;Acc:MGI:104555]	1.2631	-0.361025	9.10875	0.000425089	0.00976841	-0.00738781	2.28908	-0.875463	16.0085	3.40425e-05	0.00102185	2.79869	1.68613	-0.675816	9.06637	0.000429213	0.0192392	0.16326
Amhr2	anti-Mullerian hormone type 2 receptor [Source:MGI Symbol;Acc:MGI:105062]	1.24885	-1.52511	7.11195	0.00123445	0.0176775	-1.27847	1.49095	-1.65245	7.48928	0.000979487	0.00783245	-1.20959	1.10428	-1.57751	5.04202	0.00506385	0.0666796	-2.75897
Gckr	glucokinase regulatory protein [Source:MGI Symbol;Acc:MGI:1096345]	1.24781	-4.21731	4.14373	0.0108722	0.0649536	-3.85397	5.53009	-6.35375	2.70684	0.0465347	0.123285	-5.73656	1.41374	-4.52021	4.81718	0.00606555	0.0723612	-2.97146
Ccdc92	coiled-coil domain containing 92 [Source:MGI Symbol;Acc:MGI:106485]	1.20524	-1.60607	4.48863	0.00802592	0.0538839	-3.4981	4.58801	-3.30331	12.4955	0.000103549	0.00192297	1.47756	9.81249	-6.03744	4.46112	0.00817666	0.0842827	-3.32212
Hspa1a	heat shock protein 1A [Source:MGI Symbol;Acc:MGI:96244]	1.17411	1.05816	11.3378	0.000162229	0.0060262	1.13839	1.48975	0.89953	21.376	9.19763e-06	0.000484977	4.33159	2.03139	0.594238	20.4094	1.13961e-05	0.00211029	4.34802
Gm45847	predicted gene 45847 [Source:MGI Symbol;Acc:MGI:5804962]	1.16459	-0.036033	5.68453	0.00314123	0.0306384	-2.38969	1.01748	0.0406208	9.45348	0.000356471	0.00409418	7.63868e-05	3.02622	-1.05915	6.37926	0.0019361	0.0420648	-1.62222
Gm12138	predicted gene 12138 [Source:MGI Symbol;Acc:MGI:3651749]	1.14627	0.0801087	3.14138	0.0290174	0.121496	-4.9899	1.05988	0.129431	6.32369	0.00200455	0.0127141	-2.06489	1.1132	0.018202	7.02863	0.00128674	0.0343222	-1.13782
AC154828.2	N/A	1.12168	-1.7643	4.76964	0.00634108	0.0467701	-3.22076	1.1996	-1.81244	3.61469	0.0178216	0.0603959	-4.64101	1.1119	-1.89506	4.52916	0.00771329	0.0819889	-3.25373
Tmem30b	transmembrane protein 30B [Source:MGI Symbol;Acc:MGI:2442082]	1.10244	-2.26571	4.78686	0.0062522	0.0463368	-3.20411	1.55129	-2.50414	3.27891	0.0250273	0.077468	-5.03252	1.88549	-2.81756	9.0614	0.000430242	0.0192466	0.160427
Wt1	Wilms tumor 1 homolog [Source:MGI Symbol;Acc:MGI:98968]	1.07118	-3.16071	12.095	0.000121743	0.00520061	1.47861	2.04461	-3.64755	17.2224	2.44749e-05	0.000853993	3.18789	9.00909	-7.31519	6.56196	0.00171998	0.0396835	-1.48192
Neu2	neuraminidase 2 [Source:MGI Symbol;Acc:MGI:1344417]	1.06686	-1.94416	4.87008	0.00584297	0.04447	-3.12427	2.09387	-2.46764	4.97399	0.00533737	0.0249482	-3.22823	1.12041	-2.11629	5.51883	0.00352018	0.0556542	-2.32985
9130019O22Rik	RIKEN cDNA 9130019O22 gene [Source:MGI Symbol;Acc:MGI:1926171]	1.04211	-2.42209	4.48228	0.00806973	0.0540503	-3.50449	9.54775	-6.68689	5.57716	0.00336736	0.018212	-2.68227	2.22531	-3.18003	3.39477	0.0222329	0.144775	-4.48417
Acss3	acyl-CoA synthetase short-chain family member 3 [Source:MGI Symbol;Acc:MGI:2685720]	1.00718	1.36601	12.8105	9.4246e-05	0.00449022	1.78129	1.43156	1.15638	15.9255	3.48494e-05	0.00103813	2.771	1.04044	1.31683	12.7764	9.40635e-05	0.00853484	1.94723
