# Supplementary material for: Lysosomal protein transmembrane 5 promotes lung-specific metastasis by regulating BMPR1A lysosomal degradation
Source: Nat Commun. 2022 Jul 16;13:4141. doi: 10.1038/s41467-022-31783-6 (PMC9288479; doi:10.1038/s41467-022-31783-6)
Supplement: Supplementary file 5 — Supplementary Data 2 [file 41467_2022_31783_MOESM5_ESM.xlsx]

## Sheet: 3 gene_Overlay
Probe set	Gene_description	Gene_name	Fold-Change (RCLM versus pri-RCC)	P.Value	adj.P.Val	Fold-Change (L-Mets versus pri-RCC)	P.Value	adj.P.Val	Fold-Change (Other mets versus pri-RCC)	P.Value	adj.P.Val
202902_s_at	cathepsin S	CTSS	2.65024	0.0269239	0.0735716	3.78055	2.40094e-05	0.00184678	2.08885	0.0199492	0.310707
201720_s_at	lysosomal Protein Transmembrane 5	LAPTM5	2.1019	0.0191658	0.0450129	2.54746	0.000130704	0.004097	1.47842	0.0746877	0.557606
211958_at	insulin-like growth factor binding protein 5	IGFBP5	1.20726	0.762837	0.973691	2.26926	0.0722249	0.119034	0.453205	0.362936	0.701742
