# Supplementary material for: Lysosomal protein transmembrane 5 promotes lung-specific metastasis by regulating BMPR1A lysosomal degradation
Source: Nat Commun. 2022 Jul 16;13:4141. doi: 10.1038/s41467-022-31783-6 (PMC9288479; doi:10.1038/s41467-022-31783-6)
Supplement: Supplementary file 6 — Supplementary Data 3 [file 41467_2022_31783_MOESM6_ESM.xlsx]

## Sheet: GSEA-KIRC
ID	Description	setSize	enrichmentScore	NES	pvalue	p.adjust	qvalues	rank	leading_edge	core_enrichment
PID_P53_DOWNSTREAM_PATHWAY	PID_P53_DOWNSTREAM_PATHWAY	132	0.488207	1.7243	0.00107066	0.00742857	0.00461153	5200	tags=45%, list=26%, signal=34%	NLRC4/BCL2A1/CASP1/SH2D1A/ZNF385A/PYCARD/BCL2L14/TAP1/GPX1/CD82/E2F2/BID/BAK1/PMAIP1/IRF5/PML/E2F3/TP73/STEAP3/FAS/TP53INP1/VCAN/PRDM1/HGF/PCNA/RNF144B/BAX/CCNB1/CASP10/SERPINE1/TP63/TP53/CARM1/APAF1/LIF/CTSD/CASP6/CAV1/SFN/MMP2/SCN3B/IGFBP3/RB1/SPP1/PLK3/TRIAP1/MCL1/MET/E2F1/MDM2/RPS27L/AIFM2/DDIT4/PPM1J/ARID3A/MLH1/SNAI2/DDB2/SMARCA4/VDR
PID_PDGFRB_PATHWAY	PID_PDGFRB_PATHWAY	126	0.518787	1.82311	0.00107759	0.00742857	0.00461153	3813	tags=42%, list=19%, signal=34%	HCK/SLA/PIK3R5/LYN/LCK/ARPC1B/STAT5A/GRB2/ARPC2/DOK1/ARPC5/STAT1/PIK3CD/CSK/PIK3CG/FGR/ACTR3/PIK3R6/ARPC3/SIPA1/BLK/SPHK1/ACTR2/ABI1/JAK2/PTPN2/ARPC4/RAP1A/PAK1/PLA2G4A/PPP2R2B/LRP1/PRKCD/RAP1B/PTPRJ/RAC1/PAG1/YWHAZ/YWHAG/NCK1/DOCK4/SHC1/IQGAP1/SFN/PTPN1/RPS6KA3/ELK1/ARAP1/ACTA2/TAGLN/STAT3/DNM2/SRC
PID_CXCR4_PATHWAY	PID_CXCR4_PATHWAY	99	0.660271	2.26069	0.00111235	0.00742857	0.00461153	2245	tags=43%, list=11%, signal=39%	CD4/VAV1/HCK/HLA-DRA/PIK3R5/PTPRC/LYN/ARRB2/CD3D/CD3E/PTPN6/LCK/CD3G/STAT5A/PLCB2/CD247/HLA-DRB1/STAT1/PIK3CD/RGS1/CSK/PIK3CG/LIMK1/FGR/ITGA4/STAT2/PTK2B/PIK3R6/CXCR4/BLK/GRK6/CFL1/MMP9/JAK2/ITGA3/GNAI2/GNG2/PAK1/RAP1B/SSH1/GNAO1/RAC1/PAG1
PID_CD8_TCR_DOWNSTREAM_PATHWAY	PID_CD8_TCR_DOWNSTREAM_PATHWAY	65	0.733533	2.38003	0.00117096	0.00742857	0.00461153	1382	tags=38%, list=7%, signal=36%	IL2RG/PTPN7/PRKCB/CD3D/CD3E/CD3G/CD8A/TNFRSF9/IL2RB/EOMES/CD8B/CD247/FASLG/IL2RA/IFNG/STAT4/IFNAR2/TNFRSF18/PRF1/B2M/HLA-A/GZMB/IL2/NFATC2/TNF
PID_BCR_5PATHWAY	PID_BCR_5PATHWAY	63	0.640321	2.06561	0.00117233	0.00742857	0.00461153	810	tags=27%, list=4%, signal=26%	BTK/PTPRC/FCGR2B/LYN/CD72/BCL2A1/DAPP1/PTPN6/MAP4K1/CARD11/GRB2/POU2F2/DOK1/CSK/CD79A/SYK/CD19
PID_IL12_2PATHWAY	PID_IL12_2PATHWAY	63	0.794574	2.56322	0.00117233	0.00742857	0.00461153	2075	tags=60%, list=10%, signal=54%	CD4/HLA-DRA/IL12RB1/CCR5/IL2RG/CD3D/CD3E/LCK/CD3G/STAT5A/GZMA/CD8A/IL2RB/EOMES/CD8B/CCL4/CD247/HLA-DRB1/FASLG/STAT1/IL2RA/IFNG/STAT4/CCL3/RIPK2/IL1B/B2M/IL18/HLA-A/JAK2/GZMB/IL2/IL12B/IL12RB2/TBX21/RELB/SOCS1/IL18RAP
PID_IL4_2PATHWAY	PID_IL4_2PATHWAY	61	0.701736	2.25904	0.00117509	0.00742857	0.00461153	3053	tags=51%, list=15%, signal=43%	SPI1/DOK2/IL2RG/PTPN6/IRF4/STAT5A/IL10/LTA/GRB2/JAK3/CD40LG/IL13RA1/HMGA1/PARP14/MYB/JAK2/GTF3A/MYBL1/ALOX15/CEBPB/COL1A1/CCL26/FES/SOCS1/CCL17/CCL11/COL1A2/IL4R/SHC1/EGR2/FCER2
PID_TCR_PATHWAY	PID_TCR_PATHWAY	64	0.759756	2.45655	0.00117509	0.00742857	0.00461153	1495	tags=48%, list=7%, signal=45%	CD86/CD4/VAV1/WAS/HLA-DRA/LCP2/PTPRC/CD28/CD80/PRKCB/CD3D/RASSF5/SLA2/CD3E/PTPN6/LCK/CD3G/MAP4K1/ITK/CARD11/GRB2/GRAP2/CD247/HLA-DRB1/CSK/LAT/DBNL/ZAP70/MAP3K8/RAP1A/RASGRP1
PID_FCER1_PATHWAY	PID_FCER1_PATHWAY	58	0.660786	2.11831	0.00118203	0.00742857	0.00461153	2743	tags=38%, list=14%, signal=33%	FCER1G/VAV1/BTK/LAT2/HCLS1/LCP2/FCGR2B/LYN/PRKCB/ITK/WIPF1/GRB2/DOK1/LAT/SYK/SPHK1/NFATC2/PLA2G4A/CBLB/PLA2G1B/IKBKG/SHC1
PID_PTP1B_PATHWAY	PID_PTP1B_PATHWAY	52	0.614045	1.94337	0.0011919	0.00742857	0.00461153	1224	tags=29%, list=6%, signal=27%	HCK/FCGR2A/CSF1R/LYN/LCK/STAT5A/GRB2/DOK1/CSK/FGR/CSF1/LAT/YBX1/BLK/JAK2
PID_IL2_1PATHWAY	PID_IL2_1PATHWAY	55	0.59313	1.88382	0.00119332	0.00742857	0.00461153	1307	tags=27%, list=6%, signal=26%	DOK2/IL2RG/PRKCB/LCK/STAT5A/IL2RB/GRB2/STAT1/IL2RA/IFNG/JAK3/SYK/IKZF3/PTK2B/IL2
PID_PI3KCI_PATHWAY	PID_PI3KCI_PATHWAY	48	0.664939	2.07741	0.00119474	0.00742857	0.00461153	1648	tags=38%, list=8%, signal=35%	BTK/HCK/PIK3R5/LYN/DAPP1/LCK/ITK/PIK3CD/PIK3CG/FGR/LAT/SYK/PIK3R6/ZAP70/BLK/RAP1A/CYTH1/ADAP1
PID_TXA2PATHWAY	PID_TXA2PATHWAY	54	0.615145	1.95119	0.00119904	0.00742857	0.00461153	3331	tags=48%, list=16%, signal=40%	HCK/GNA15/PIK3R5/LYN/ARRB2/PRKCB/LCK/PLCB2/PIK3CG/FGR/SYK/ICAM1/PIK3R6/BLK/GNAI2/TGM2/GNG2/PRKCD/GNA12/RAC1/PTGDR/VCAM1/GNA13/PRKCQ/MAPK14/ARHGEF1
PID_IL6_7_PATHWAY	PID_IL6_7_PATHWAY	47	0.648653	2.01803	0.00120337	0.00742857	0.00461153	2273	tags=36%, list=11%, signal=32%	VAV1/HCK/GRB2/STAT1/IRF1/TIMP1/JAK2/LBP/CEBPB/CRP/PTPRE/FGG/PRKCD/TNFSF11/RAC1/IL6/HSP90B1
PID_PLK1_PATHWAY	PID_PLK1_PATHWAY	42	0.586595	1.79402	0.00120337	0.00742857	0.00461153	3267	tags=52%, list=16%, signal=44%	BUB1/PLK1/CDC20/CENPE/TPX2/CDK1/KIF20A/ERCC6L/NDC80/BUB1B/KIF2A/PAK1/FBXO5/CDC25C/AURKA/CDC25B/CLSPN/CCNB1/SPC24/INCENP/ECT2/PRC1
PID_UPA_UPAR_PATHWAY	PID_UPA_UPAR_PATHWAY	42	0.616455	1.88535	0.00120337	0.00742857	0.00461153	3175	tags=52%, list=16%, signal=44%	ITGB2/ITGAM/FPR3/FPR1/PLAUR/PLAU/FPR2/MMP9/ITGA3/FN1/FGA/FGB/MMP12/FGG/LRP1/HGF/RAC1/SERPINE1/ITGA5/VTN/TGFB1/MMP13
PID_CD8_TCR_PATHWAY	PID_CD8_TCR_PATHWAY	53	0.766496	2.42022	0.00120627	0.00742857	0.00461153	1495	tags=53%, list=7%, signal=49%	CD86/VAV1/LCP2/PTPRC/CD28/CD80/PRKCB/CD3D/RASSF5/CD3E/PTPN6/LCK/CD3G/CD8A/CARD11/GRB2/CD8B/GRAP2/CD247/CSK/LAT/PRF1/B2M/ZAP70/MAP3K8/HLA-A/RAP1A/RASGRP1
PID_RAC1_PATHWAY	PID_RAC1_PATHWAY	53	0.572418	1.80742	0.00120627	0.00742857	0.00461153	2211	tags=38%, list=11%, signal=34%	NCF1/NCF2/CYBB/ARPC1B/STAT5A/PLCB2/ARPC2/ARPC5/LIMK1/CYBA/ACTR3/ARPC3/ACTR2/CFL1/ABI1/ARPC4/PAK1/IQGAP3/RACGAP1/RAC1
PID_NFAT_TFPATHWAY	PID_NFAT_TFPATHWAY	44	0.66485	2.03819	0.00121065	0.00742857	0.00461153	3146	tags=50%, list=16%, signal=42%	IKZF1/IRF4/FOXP3/FASLG/CTLA4/IL2RA/IFNG/CD40LG/CASP3/DGKA/IL2/NFATC2/TNF/TBX21/BATF3/GBP3/CSF2/CBLB/GATA3/EGR2/PRKCQ/PTPN1
PID_AMB2_NEUTROPHILS_PATHWAY	PID_AMB2_NEUTROPHILS_PATHWAY	40	0.657333	1.9978	0.00121359	0.00742857	0.00461153	2569	tags=45%, list=13%, signal=39%	SELPLG/ITGB2/HCK/LYN/ITGAM/LCK/FGR/PLAUR/ICAM1/PLAU/BLK/MMP9/RAP1A/TNF/LRP1/RAP1B/IL6/APOB
PID_IFNG_PATHWAY	PID_IFNG_PATHWAY	40	0.583294	1.77278	0.00121359	0.00742857	0.00461153	1917	tags=32%, list=9%, signal=29%	CASP1/STAT1/IFNG/IRF1/IL1B/IFNGR1/JAK2/PTPN2/RAP1A/CEBPB/PRKCD/SOCS1/RAP1B
PID_ATR_PATHWAY	PID_ATR_PATHWAY	39	0.615779	1.85996	0.00122549	0.00742857	0.00461153	4642	tags=62%, list=23%, signal=48%	PLK1/RAD51/CCNA2/FANCD2/CDC25C/CDC6/PPP2R2B/TIMELESS/CLSPN/BRCA2/SMARCAL1/CDC25A/YWHAZ/RFC2/NBN/MCM2/RPA2/CDK2/RFC5/RPA1/MDM2/RFC4/TOPBP1/YWHAB
PID_FOXM1_PATHWAY	PID_FOXM1_PATHWAY	39	0.611776	1.84787	0.00122549	0.00742857	0.00461153	3806	tags=54%, list=19%, signal=44%	AURKB/PLK1/CENPA/BIRC5/CCNA2/CHEK2/CCNB2/NEK2/ETV5/CDK1/CENPF/CCNE1/FOXM1/CDC25B/CCNB1/BRCA2/CDK2/MMP2/CDKN2A/RB1/NFATC3
PID_AURORA_B_PATHWAY	PID_AURORA_B_PATHWAY	37	0.610376	1.82107	0.00124844	0.00742857	0.00461153	3165	tags=54%, list=16%, signal=46%	NCAPH/AURKB/BUB1/CDCA8/CENPA/KIF2C/BIRC5/NCAPG/NCAPD2/KIF20A/NDC80/KIF23/AURKA/RACGAP1/STMN1/SMC4/INCENP/VIM/PPP1CC/AURKC
PID_IL23_PATHWAY	PID_IL23_PATHWAY	37	0.731651	2.1829	0.00124844	0.00742857	0.00461153	2229	tags=57%, list=11%, signal=51%	CD4/IL12RB1/CD3E/STAT5A/STAT1/CXCL9/IFNG/STAT4/IL1B/IL23A/IL18/JAK2/IL24/ITGA3/IL2/TNF/IL12B/IL23R/MPO/IL18RAP/IL6
PID_GMCSF_PATHWAY	PID_GMCSF_PATHWAY	36	0.649761	1.92821	0.00125628	0.00742857	0.00461153	2743	tags=39%, list=14%, signal=34%	CSF2RA/LYN/STAT5A/GRB2/CSF2RB/IRF8/STAT1/SYK/OSM/JAK2/CSF2/YWHAZ/PRKACB/SHC1
PID_IL12_STAT4_PATHWAY	PID_IL12_STAT4_PATHWAY	33	0.775417	2.2535	0.00128205	0.00742857	0.00461153	1596	tags=58%, list=8%, signal=53%	CD86/CD4/HLA-DRA/CD28/CD80/CD3D/CD3E/CD3G/CD247/HLA-DRB1/IL2RA/IFNG/STAT4/IRF1/PRF1/IL18/ETV5/IL2/TBX21
PID_IL8_CXCR2_PATHWAY	PID_IL8_CXCR2_PATHWAY	33	0.694776	2.01915	0.00128205	0.00742857	0.00461153	1526	tags=39%, list=8%, signal=36%	HCK/GNA15/DOCK2/RAC2/LYN/ARRB2/PRKCB/PLCB2/PIK3CG/FGR/PIK3R6/GNAI2/GNG2
PID_SYNDECAN_4_PATHWAY	PID_SYNDECAN_4_PATHWAY	32	0.608288	1.76038	0.001287	0.00742857	0.00461153	3732	tags=53%, list=18%, signal=43%	CCL5/SDCBP/CXCR4/ADAM12/TNFRSF13B/MMP9/MDK/FN1/TNC/PRKCD/F2/ACTN1/RAC1/ITGA5/CXCL12/FGF2/DNM2
PID_EPHRINB_REV_PATHWAY	PID_EPHRINB_REV_PATHWAY	30	0.628891	1.79323	0.00130548	0.00742857	0.00461153	2211	tags=40%, list=11%, signal=36%	HCK/LYN/LCK/EPHB2/FGR/TIAM1/CXCR4/BLK/FGA/FGB/FGG/RAC1
PID_IL2_STAT5_PATHWAY	PID_IL2_STAT5_PATHWAY	30	0.751039	2.14152	0.00130548	0.00742857	0.00461153	2874	tags=57%, list=14%, signal=49%	IL2RG/LCK/STAT5A/LTA/FOXP3/IL2RB/GRB2/FASLG/IL2RA/JAK3/PRF1/CCNA2/IL2/ELF1/CCND2/SHC1/CDK6
PID_IL27_PATHWAY	PID_IL27_PATHWAY	26	0.795933	2.24359	0.00131234	0.00742857	0.00461153	3158	tags=81%, list=16%, signal=68%	IL12RB1/STAT5A/EBI3/STAT1/IL27/IFNG/STAT4/STAT2/IL1B/IL18/JAK2/IL2/TNF/IL12B/IL12RB2/TBX21/IL6/GATA3/IL27RA/TGFB1/IL12A
PID_IL8_CXCR1_PATHWAY	PID_IL8_CXCR1_PATHWAY	26	0.716282	2.01907	0.00131234	0.00742857	0.00461153	1526	tags=42%, list=8%, signal=39%	HCK/GNA15/LYN/ARRB2/PRKCB/PLCB2/PIK3CG/FGR/PIK3R6/GNAI2/GNG2
PID_INTEGRIN2_PATHWAY	PID_INTEGRIN2_PATHWAY	28	0.812723	2.31091	0.00131234	0.00742857	0.00461153	1784	tags=61%, list=9%, signal=55%	ITGB2/FCGR2A/ITGAM/ITGAL/ITGAX/ICAM3/PLAUR/CD40LG/C3/TGFBI/ICAM1/PLAU/ITGAD/ICAM4/FGA/FGB/FGG
PID_TOLL_ENDOGENOUS_PATHWAY	PID_TOLL_ENDOGENOUS_PATHWAY	23	0.783254	2.14426	0.00133333	0.00742857	0.00461153	1679	tags=48%, list=8%, signal=44%	CD14/TLR2/LY96/TLR6/MYD88/TLR1/S100A9/IRAK1/TLR4/S100A8/VCAN
PID_S1P_META_PATHWAY	PID_S1P_META_PATHWAY	21	0.641779	1.7191	0.00137363	0.00744048	0.00461892	3032	tags=52%, list=15%, signal=45%	GNA15/S1PR4/S1PR2/SPHK1/GNAI2/ABCC1/GNA12/GNAO1/SGPL1/GNA13/GNAI3
PID_INTEGRIN5_PATHWAY	PID_INTEGRIN5_PATHWAY	16	0.701494	1.77608	0.00143885	0.00744048	0.00461892	4529	tags=69%, list=22%, signal=53%	PLAUR/ITGA4/PLAU/FN1/ITGB7/TGFBR1/VCAM1/VTN/FBN1/ITGB6/MADCAM1
PID_IL5_PATHWAY	PID_IL5_PATHWAY	14	0.738164	1.78507	0.0014881	0.00744048	0.00461892	1224	tags=43%, list=6%, signal=40%	LYN/STAT5A/GRB2/CSF2RB/SDCBP/JAK2
PID_TCR_JNK_PATHWAY	PID_TCR_JNK_PATHWAY	14	0.781718	1.8904	0.0014881	0.00744048	0.00461892	1151	tags=50%, list=6%, signal=47%	LCP2/PRKCB/MAP4K1/GRAP2/LAT/DBNL/MAP3K8
PID_CMYB_PATHWAY	PID_CMYB_PATHWAY	83	0.481901	1.61624	0.00227273	0.0110795	0.00687799	4897	tags=43%, list=24%, signal=33%	CD4/SPI1/CSF1R/CEBPA/LYZ/PTCRA/WNT1/BIRC3/ADA/MYB/PAX5/MPO/CEBPB/MYOD1/LEF1/CCNB1/COL1A2/SND1/UBE2I/GATA3/CASP6/CBX4/MAD1L1/CDK6/IQGAP1/ATP2B1/CDKN2A/PIM1/TAB2/CCNA1/HSPA8/NRAS/MCM4/MYF6/PPID/TFEC
PID_INTEGRIN1_PATHWAY	PID_INTEGRIN1_PATHWAY	66	0.49927	1.62309	0.00233918	0.0111254	0.00690644	4173	tags=52%, list=21%, signal=41%	CD14/PLAUR/TGFBI/ITGA4/PLAU/F13A1/ITGA3/LAMB3/TGM2/MDK/FN1/TNC/THBS2/FGA/FGB/FGG/COL1A1/COL5A1/COL1A2/COL6A2/COL3A1/COL6A3/COL11A1/ITGA5/LAMC2/VCAM1/VTN/COL5A2/FBN1/SPP1/CD81/ITGA11/COL6A1/COL7A1
PID_ALPHA_SYNUCLEIN_PATHWAY	PID_ALPHA_SYNUCLEIN_PATHWAY	31	0.599275	1.72372	0.00259067	0.011365	0.00705517	3129	tags=42%, list=15%, signal=36%	HCK/LYN/LCK/PLCB2/FGR/SYK/PTK2B/BLK/PRKCD/SNCA/UCHL1/UBE2L3/FKBP1A
PID_P38_ALPHA_BETA_PATHWAY	PID_P38_ALPHA_BETA_PATHWAY	30	0.609189	1.73705	0.00261097	0.011365	0.00705517	3303	tags=40%, list=16%, signal=34%	HCK/LYN/LCK/DUSP10/FGR/BLK/CCM2/PAK1/PAK3/RAC1/PAK2/MAPK14
PID_IL3_PATHWAY	PID_IL3_PATHWAY	26	0.63926	1.80196	0.00262467	0.011365	0.00705517	2743	tags=38%, list=14%, signal=33%	STAT5A/GRB2/CSF2RB/OSM/JAK2/CEBPB/YWHAZ/YWHAG/PRKACB/SHC1
PID_INTEGRIN_CS_PATHWAY	PID_INTEGRIN_CS_PATHWAY	26	0.639787	1.80345	0.00262467	0.011365	0.00705517	1705	tags=38%, list=8%, signal=35%	ITGB2/ITGAM/ITGAL/ITGAX/ITGA4/ITGAD/ITGAE/ITGA3/ITGB7/ITGB4
PID_INTEGRIN_A9B1_PATHWAY	PID_INTEGRIN_A9B1_PATHWAY	24	0.613273	1.69042	0.00268097	0.011365	0.00705517	3813	tags=58%, list=19%, signal=47%	CSF2RA/ADAM8/ADAM12/SAT1/F13A1/TGM2/FN1/TNC/CSF2/RAC1/VCAM1/ADAM15/SPP1/SRC
PID_CXCR3_PATHWAY	PID_CXCR3_PATHWAY	43	0.54234	1.65751	0.00362319	0.0150324	0.00933184	3323	tags=35%, list=16%, signal=29%	ITGB2/ITGAL/CXCR3/PIK3CD/CXCL9/CXCL13/CXCL10/CXCL11/GNAI2/GNG2/CCL11/GNAO1/GNAI3/MAPK14/ARRB1
PID_IL2_PI3K_PATHWAY	PID_IL2_PI3K_PATHWAY	34	0.578807	1.69038	0.00383632	0.015585	0.00967492	1307	tags=24%, list=6%, signal=22%	IL2RG/LCK/IL2RB/GRB2/IL2RA/JAK3/MYB/IL2
PID_TCR_CALCIUM_PATHWAY	PID_TCR_CALCIUM_PATHWAY	27	0.625171	1.76153	0.00397878	0.0158339	0.00982942	4093	tags=48%, list=20%, signal=38%	FASLG/IL2RA/IFNG/CD40LG/AKAP5/IL2/NFATC2/BATF3/CSF2/FKBP1A/PPP3R1/NFATC3/PPP3CB
PID_E2F_PATHWAY	PID_E2F_PATHWAY	70	0.477879	1.5588	0.00468384	0.0182507	0.0113297	5269	tags=46%, list=26%, signal=34%	CEBPA/MYBL2/E2F2/RRM2/PLAU/CCNA2/CDK1/E2F3/CCNE1/CES1/TP73/E2F7/CDC6/CCNE2/TK1/CDC25A/SERPINE1/APAF1/RANBP1/TFE3/CDK2/CDKN2A/RB1/CCND3/MCL1/E2F1/RBL1/TOPBP1/BRCA1/CBX5/E2F4/UXT
PID_SHP2_PATHWAY	PID_SHP2_PATHWAY	55	0.510371	1.62097	0.00477327	0.0182507	0.0113297	3032	tags=29%, list=15%, signal=25%	IL2RG/LCK/IL2RB/GRB2/STAT1/IL2RA/IFNG/JAK3/IFNGR1/JAK2/IL2/IL6/PAG1/NTRK1/SHC1/GNAI3
PID_HIV_NEF_PATHWAY	PID_HIV_NEF_PATHWAY	35	0.58472	1.72863	0.00501253	0.018797	0.0116688	4600	tags=60%, list=23%, signal=46%	CD247/FASLG/CASP3/BIRC3/BID/TRAF1/CASP8/TNF/FAS/FADD/TNFRSF1A/APAF1/CASP6/TRAF2/NFKB1/DAXX/CFLAR/MAP3K5/CASP2/TRADD/MAP3K14
PID_KIT_PATHWAY	PID_KIT_PATHWAY	52	0.511057	1.61742	0.00595948	0.0219264	0.0136115	1906	tags=27%, list=9%, signal=24%	VAV1/LYN/PTPN6/MAP4K1/STAT5A/GRB2/GRAP2/DOK1/STAT1/PTPRO/JAK2/MATK/SOCS1/STAP1
PID_FAS_PATHWAY	PID_FAS_PATHWAY	38	0.536937	1.61038	0.00619579	0.0223737	0.0138892	2639	tags=34%, list=13%, signal=30%	BTK/FASLG/PIK3CD/SYK/CASP3/BIRC3/BID/CASP8/FAIM2/FAS/FADD/CASP10/IKBKG
PID_AURORA_A_PATHWAY	PID_AURORA_A_PATHWAY	30	0.593497	1.69231	0.00652742	0.0231427	0.0143666	2429	tags=40%, list=12%, signal=35%	TACC3/AURKB/CENPA/OAZ1/BIRC5/DLGAP5/TPX2/PAK1/AURKA/CDC25B/RAN/TP53
PID_CASPASE_PATHWAY	PID_CASPASE_PATHWAY	50	0.519341	1.63112	0.00717703	0.0249712	0.0155017	2975	tags=38%, list=15%, signal=32%	CASP1/CASP4/LIMK1/LMNB1/CASP3/BIRC3/BID/PRF1/ARHGDIB/GZMB/CASP8/TNF/PARP1/BAX/CASP10/TNFRSF1A/APAF1/CASP6/VIM
PID_TNF_PATHWAY	PID_TNF_PATHWAY	45	0.516733	1.58773	0.00729927	0.0249712	0.0155017	5128	tags=51%, list=25%, signal=38%	TNFRSF1B/STAT1/BIRC3/NSMAF/CYLD/TNFAIP3/TRAF1/CASP8/TNF/RFFL/FADD/TNFRSF1A/IKBKG/CAV1/TRAF2/NFKB1/TAB2/MAP3K5/TRADD/ADAM17/SQSTM1/SMPD2/BIRC2
PID_RAC1_REG_PATHWAY	PID_RAC1_REG_PATHWAY	37	0.534488	1.59466	0.00749064	0.025184	0.0156338	2850	tags=43%, list=14%, signal=37%	VAV1/DOCK2/DEF6/ARHGAP9/TIAM1/PREX1/ABI1/ARHGEF6/RASGRF1/CHN2/ARHGEF2/ABR/RACGAP1/RAC1/ARHGAP1/TIAM2
PID_EPHA_FWDPATHWAY	PID_EPHA_FWDPATHWAY	34	0.559882	1.63511	0.00767263	0.0253587	0.0157422	2463	tags=35%, list=12%, signal=31%	HCK/PIK3R5/LYN/LCK/PIK3CG/FGR/PIK3R6/BLK/EPHA1/CDK5/EFNA5/EPHA6
PID_FRA_PATHWAY	PID_FRA_PATHWAY	36	0.52872	1.56901	0.0113065	0.0367462	0.0228114	4919	tags=53%, list=24%, signal=40%	PLAUR/PLAU/CCNA2/MMP9/HMOX1/NFATC2/ITGB4/USF2/IL6/COL1A2/LIF/DCN/MMP2/CDKN2A/IVL/NFATC3/THBD/FOSL1/MMP1
PID_NFKAPPAB_CANONICAL_PATHWAY	PID_NFKAPPAB_CANONICAL_PATHWAY	23	0.59067	1.61704	0.012	0.0383607	0.0238136	2639	tags=35%, list=13%, signal=30%	NOD2/CYLD/RIPK2/TNFAIP3/TNF/RAN/TNFRSF1A/IKBKG
PID_DELTA_NP63_PATHWAY	PID_DELTA_NP63_PATHWAY	44	0.512475	1.57106	0.0133172	0.0418847	0.0260013	4484	tags=43%, list=22%, signal=34%	POU2F2/AXL/ADA/RUNX1/CCNB2/TOP2A/ITGA3/IL1A/BRCA2/COL5A1/TP63/RRAD/KRT5/SFN/CDKN2A/IGFBP3/HELLS/ADRM1/MDM2
PID_RB_1PATHWAY	PID_RB_1PATHWAY	65	0.467522	1.51693	0.0140515	0.0434928	0.0269996	5260	tags=46%, list=26%, signal=34%	SPI1/CEBPA/CKM/E2F2/RUNX2/CCNA2/E2F3/DNMT1/CCNE1/CEBPB/MYOD1/CSF2/ELF1/HDAC3/CCND2/CBX4/CDK6/MAPK14/CDK2/CDKN2A/RB1/CCND3/MET/E2F1/MDM2/CDK4/SUV39H1/SKP2/SMARCA4/E2F4
PID_EPO_PATHWAY	PID_EPO_PATHWAY	33	0.53351	1.55048	0.0166667	0.0507812	0.0315241	3973	tags=42%, list=20%, signal=34%	BTK/LYN/PTPN6/STAT5A/GRB2/STAT1/JAK2/RAP1A/SHC1/CRKL/MAPK14/SH2B3/NFKB1/SOCS3
PID_SYNDECAN_1_PATHWAY	PID_SYNDECAN_1_PATHWAY	46	0.491411	1.51708	0.0169697	0.0509091	0.0316035	5142	tags=61%, list=25%, signal=45%	CCL5/COL8A2/SDCBP/HPSE/MMP9/MMP7/COL1A1/HGF/COL5A1/PPIB/COL1A2/COL6A2/COL3A1/COL6A3/COL11A1/COL10A1/TGFB1/COL14A1/COL5A2/COL16A1/COL17A1/COL6A1/MET/COL7A1/COL8A1/COL13A1/MMP1/COL12A1
PID_NFKAPPAB_ATYPICAL_PATHWAY	PID_NFKAPPAB_ATYPICAL_PATHWAY	17	0.620948	1.59531	0.0185714	0.0548701	0.0340624	4562	tags=47%, list=23%, signal=36%	ARRB2/LCK/SYK/BCL3/MAPK14/NFKB1/SRC/REL
PID_CD40_PATHWAY	PID_CD40_PATHWAY	31	0.52768	1.51779	0.0194301	0.0565502	0.0351054	3706	tags=42%, list=18%, signal=34%	STAT5A/JAK3/CD40LG/BIRC3/TNFAIP3/TRAF1/TRAF3/CBLB/CD40/C4BPA/MAPK14/TRAF2/NFKB1
PID_THROMBIN_PAR1_PATHWAY	PID_THROMBIN_PAR1_PATHWAY	42	0.49979	1.52854	0.0204573	0.0586643	0.0364178	4105	tags=43%, list=20%, signal=34%	GNA15/PRKCB/PLCB2/ZYX/GNAI2/GNG2/PRKCD/F2/GNA12/MYL2/GNAO1/VASP/GNA13/GNAI3/ARRB1/ARHGEF1/DNM2/PRKCG
PID_TCPTP_PATHWAY	PID_TCPTP_PATHWAY	42	0.498903	1.52583	0.0216606	0.0607143	0.0376904	1882	tags=24%, list=9%, signal=22%	CSF1R/STAT5A/GRB2/STAT1/PIK3CD/JAK3/CSF1/KPNA2/PTPN2/HGF
PID_IL1_PATHWAY	PID_IL1_PATHWAY	33	0.520334	1.51219	0.0217949	0.0607143	0.0376904	4118	tags=45%, list=20%, signal=36%	CASP1/MYD88/TICAM2/IL1RN/IL1B/IRAK1/IL1A/IL1R2/UBE2V1/IKBKG/NFKB1/IL1R1/TAB2/IL1RAP/IRAK3
PID_P73PATHWAY	PID_P73PATHWAY	76	0.427259	1.41316	0.0243056	0.0667547	0.0414402	4010	tags=41%, list=20%, signal=33%	BUB1/ADA/PLK1/BAK1/RAD51/CCNA2/PML/CDK1/TP73/FAS/CCNE2/BAX/CCNB1/BRCA2/SERPINE1/TP63/WT1/BUB3/NTRK1/IL4R/PRKACB/SERPINA1/CDK6/PEA15/SFN/MAPK14/CDK2/RB1/PLK3/IL1RAP/BCL2L11
PID_RXR_VDR_PATHWAY	PID_RXR_VDR_PATHWAY	26	-0.461941	-1.55349	0.025	0.0677083	0.0420322	4130	tags=46%, list=20%, signal=37%	FAM120B/NCOA1/RARA/RXRB/RARB/BCL2/PPARG/PPARA/NR4A1/THRB/THRA
PID_BMP_PATHWAY	PID_BMP_PATHWAY	41	-0.379997	-1.45241	0.0277778	0.0742009	0.0460626	6448	tags=61%, list=32%, signal=42%	BMP2/SMAD1/BMP4/RGMA/CTDSP2/SMAD9/SMAD7/BMP6/ZFYVE16/CTDSP1/NOG/MAPK1/PPP1R15A/SKI/RGMB/SMAD6/BMPR1A/SMAD5/NUP214/SOSTDC1/CER1/SMAD4/PPM1A/CTDSPL
PID_INTEGRIN_A4B1_PATHWAY	PID_INTEGRIN_A4B1_PATHWAY	32	0.514556	1.48912	0.032175	0.0847856	0.0526334	3873	tags=47%, list=19%, signal=38%	CD14/ADAM28/ITGA4/PTK2B/ABI1/MDK/FN1/THBS2/RAC1/YWHAZ/PRKACB/VCAM1/SPP1/SRC/CD81
PID_SYNDECAN_2_PATHWAY	PID_SYNDECAN_2_PATHWAY	31	0.514435	1.47969	0.0336788	0.0875648	0.0543587	3813	tags=42%, list=19%, signal=34%	EPHB2/SDCBP/CASP3/TNFRSF13B/EPB41/FN1/PRKCD/CSF2/BAX/ITGA5/TGFB1/MMP2/SRC
PID_INTEGRIN3_PATHWAY	PID_INTEGRIN3_PATHWAY	42	0.481053	1.47124	0.0348977	0.0895402	0.055585	3632	tags=40%, list=18%, signal=33%	PLAUR/TGFBI/PLAU/SPHK1/IBSP/FN1/CD47/TNC/FGA/FGB/FGG/COL1A1/COL1A2/L1CAM/VTN/FBN1/SPP1
