# Supplementary material for: Lysosomal protein transmembrane 5 promotes lung-specific metastasis by regulating BMPR1A lysosomal degradation
Source: Nat Commun. 2022 Jul 16;13:4141. doi: 10.1038/s41467-022-31783-6 (PMC9288479; doi:10.1038/s41467-022-31783-6)
Supplement: Supplementary file 7 — Supplementary Data 4 [file 41467_2022_31783_MOESM7_ESM.xlsx]

## Sheet: GSEA-KIRP
ID	Description	setSize	enrichmentScore	NES	pvalue	p.adjust	qvalues	rank	leading_edge	core_enrichment
PID_PDGFRB_PATHWAY	PID_PDGFRB_PATHWAY	126	0.480423	1.75982	0.00107296	0.00833618	0.00544496	2800	tags=32%, list=14%, signal=28%	HCK/PIK3R5/SLA/FGR/PIK3R6/LCK/STAT5A/LYN/DOK1/CSK/PIK3CD/SIPA1/PIK3CG/ARAP1/ARPC5/BLK/ARPC1B/LRP1/S1PR1/ARPC4/RAP1A/PDGFB/PRKCD/TAGLN/FOS/ARPC3/RAP1B/GRB2/PAK1/PLA2G4A/ARPC2/ARHGDIA/NCK1/ACTA2/RAPGEF1/PPP2R2B/PDGFRB/YWHAH/MAP2K2/JUND
PID_CXCR4_PATHWAY	PID_CXCR4_PATHWAY	99	0.652265	2.31733	0.00110011	0.00833618	0.00544496	911	tags=33%, list=5%, signal=32%	CD4/HCK/PIK3R5/VAV1/FGR/HLA-DRA/ARRB2/PLCB2/CXCR4/HLA-DRB1/PIK3R6/GNG2/CD3D/CD3E/PTPRC/LCK/CD247/RGS1/STAT5A/PTPN6/LYN/CD3G/CSK/PIK3CD/MMP9/PIK3CG/ITGA5/ITGA4/GRK6/GNAI2/CXCL12/PTK2B/BLK
PID_CD8_TCR_DOWNSTREAM_PATHWAY	PID_CD8_TCR_DOWNSTREAM_PATHWAY	65	0.694222	2.31109	0.00121951	0.00833618	0.00544496	1557	tags=40%, list=8%, signal=37%	PTPN7/IL2RG/CD3D/CD3E/CD247/CD8B/CD8A/PRF1/IL2RB/B2M/IL2RA/CD3G/PRKCB/EOMES/FASLG/STAT4/GZMB/HLA-A/TNFRSF9/JUNB/TNFRSF4/TNFRSF18/TNF/FOS/IFNG/NFATC1
PID_TCR_PATHWAY	PID_TCR_PATHWAY	64	0.734734	2.44249	0.00121951	0.00833618	0.00544496	2091	tags=52%, list=10%, signal=46%	CD86/CD4/WAS/VAV1/LCP2/HLA-DRA/HLA-DRB1/MAP4K1/CD28/CD3D/CD3E/RASSF5/PTPRC/LCK/CD247/CD80/SLA2/ITK/PTPN6/ZAP70/RASGRP2/CD3G/CSK/PRKCB/GRAP2/DBNL/CARD11/RAP1A/GRB2/MAP3K8/ORAI1/IKBKG/NCK1
PID_BCR_5PATHWAY	PID_BCR_5PATHWAY	63	0.622597	2.06335	0.001221	0.00833618	0.00544496	2359	tags=44%, list=12%, signal=39%	BTK/FCGR2B/BCL2A1/MAP4K1/PTPRC/DAPP1/CD72/POU2F2/PTPN6/LYN/DOK1/CSK/CD79B/CD79A/SYK/NFKBIA/CD19/CD22/CARD11/BLNK/FOS/NFATC1/GRB2/PLCG2/IKBKG/NFKBIB/PPP3CC/SH3BP5
PID_IL12_2PATHWAY	PID_IL12_2PATHWAY	63	0.792376	2.62602	0.001221	0.00833618	0.00544496	1529	tags=59%, list=8%, signal=54%	CD4/HLA-DRA/CCR5/IL2RG/HLA-DRB1/IL12RB1/CCL4/CD3D/CD3E/LCK/CD247/GZMA/CCL3/CD8B/STAT5A/CD8A/TBX21/HLX/IL2RB/B2M/IL2RA/CD3G/EOMES/FASLG/IL18RAP/IL1B/STAT4/RELB/GZMB/GADD45G/GADD45B/HLA-A/SOCS1/RIPK2/NFKB2/FOS/IFNG
PID_IL4_2PATHWAY	PID_IL4_2PATHWAY	61	0.635527	2.09228	0.00122699	0.00833618	0.00544496	2180	tags=43%, list=11%, signal=38%	SPI1/DOK2/IL2RG/IL10/STAT5A/CD40LG/PTPN6/IRF4/LTA/FCER2/CEBPB/FES/SELP/SOCS1/PIGR/SOCS3/CCL26/CCL17/THY1/CCL11/GRB2/JAK3/IL13RA1/COL1A2/EGR2/GTF3A
PID_FCER1_PATHWAY	PID_FCER1_PATHWAY	58	0.589037	1.93791	0.00123609	0.00833618	0.00544496	2891	tags=41%, list=14%, signal=36%	FCER1G/BTK/HCLS1/VAV1/LCP2/FCGR2B/LAT2/ITK/LYN/DOK1/WIPF1/PRKCB/SYK/FCER1A/S1PR1/DUSP1/FOS/GRB2/PLA2G4A/IKBKG/PLA2G1B/MAP2K2/PXN/GAB2
PID_CD8_TCR_PATHWAY	PID_CD8_TCR_PATHWAY	53	0.738599	2.4139	0.00123762	0.00833618	0.00544496	2038	tags=55%, list=10%, signal=49%	CD86/VAV1/LCP2/CD28/CD3D/CD3E/RASSF5/PTPRC/LCK/CD247/CD8B/CD8A/PRF1/CD80/PTPN6/ZAP70/RASGRP2/B2M/CD3G/CSK/PRKCB/GRAP2/HLA-A/CARD11/RAP1A/GRB2/MAP3K8/ORAI1/IKBKG
PID_TXA2PATHWAY	PID_TXA2PATHWAY	54	0.692999	2.25547	0.00124378	0.00833618	0.00544496	1591	tags=46%, list=8%, signal=43%	HCK/PIK3R5/GNA15/FGR/ARRB2/PLCB2/PIK3R6/GNG2/LCK/LYN/ICAM1/PRKCH/PRKCB/PIK3CG/PTGIR/PTGDR/SYK/GNAI2/BLK/TBXA2R/PRKCD/GNA14/NOS3/ARHGEF1/MAPK11
PID_PTP1B_PATHWAY	PID_PTP1B_PATHWAY	52	0.564978	1.83284	0.00125471	0.00833618	0.00544496	2795	tags=38%, list=14%, signal=33%	HCK/FCGR2A/FGR/CSF1R/LCK/STAT5A/LYN/DOK1/CSK/CSF1/BLK/LEP/SOCS3/PDGFB/GRB2/NOX4/YBX1/PDGFRB/TYK2/TXN
PID_PI3KCI_PATHWAY	PID_PI3KCI_PATHWAY	48	0.65253	2.0908	0.00126263	0.00833618	0.00544496	1651	tags=42%, list=8%, signal=38%	HCK/BTK/PIK3R5/FGR/PIK3R6/LCK/DAPP1/ITK/LYN/ZAP70/PIK3CD/PIK3CG/CYTH1/SYK/BLK/SGK1/BLNK/RAP1A/ARAP3/PLCG2
PID_SYNDECAN_1_PATHWAY	PID_SYNDECAN_1_PATHWAY	46	0.548073	1.7344	0.00128535	0.00833618	0.00544496	3576	tags=48%, list=18%, signal=39%	CCL5/HPSE/HGF/MMP9/COL8A2/SDCBP/TGFB1/COL6A3/COL16A1/MMP7/COL1A2/COL15A1/COL6A2/COL1A1/COL3A1/COL13A1/COL5A1/COL14A1/PRKACA/COL17A1/PPIB/MAPK3
PID_AMB2_NEUTROPHILS_PATHWAY	PID_AMB2_NEUTROPHILS_PATHWAY	40	0.758605	2.33705	0.0012987	0.00833618	0.00544496	1967	tags=52%, list=10%, signal=47%	HCK/ITGB2/SELPLG/FGR/ITGAM/PLAUR/LCK/LYN/ICAM1/MMP9/MMP2/JAM2/SELP/BLK/LRP1/RAP1A/TNF/THY1/RAP1B/IL6/PLAU
PID_NFAT_TFPATHWAY	PID_NFAT_TFPATHWAY	44	0.646793	2.01585	0.00130208	0.00833618	0.00544496	4043	tags=59%, list=20%, signal=47%	IKZF1/TBX21/CD40LG/IL2RA/IRF4/FASLG/CTLA4/BATF3/JUNB/GATA3/MAF/FOXP3/TNF/FOS/IFNG/NFATC1/PTGS2/EGR2/DGKA/EGR3/CSF2/IL2/FOSL1/CDK4/CASP3/JUN
PID_CXCR3_PATHWAY	PID_CXCR3_PATHWAY	43	0.558415	1.72989	0.00131062	0.00833618	0.00544496	2179	tags=35%, list=11%, signal=31%	ITGB2/ITGAL/GNG2/CXCR3/PIK3CD/ARRB1/CXCL10/GNAI2/CXCL9/CXCL11/MAPK11/CCL11/GNAO1/CXCL13/PF4
PID_FRA_PATHWAY	PID_FRA_PATHWAY	36	0.594586	1.79737	0.00131579	0.00833618	0.00544496	4470	tags=58%, list=22%, signal=45%	PLAUR/MMP9/HMOX1/CCL2/MMP2/JUNB/USF2/NOS3/MGP/NFATC1/COL1A2/IL6/PLAU/DCN/JUND/FOSL1/JUN/ATF4/MMP1/CDKN2A/NFATC3
PID_GMCSF_PATHWAY	PID_GMCSF_PATHWAY	36	0.613659	1.85503	0.00131579	0.00833618	0.00544496	3003	tags=44%, list=15%, signal=38%	CSF2RA/CSF2RB/IRF8/OSM/STAT5A/LYN/CCL2/SYK/FOS/CISH/GRB2/MAP2K2/PIM1/GAB2/CSF2/PRKACA
PID_UPA_UPAR_PATHWAY	PID_UPA_UPAR_PATHWAY	42	0.596349	1.84378	0.00131579	0.00833618	0.00544496	2842	tags=45%, list=14%, signal=39%	ITGB2/ITGAM/FPR3/PLAUR/FPR1/HGF/MMP9/ITGA5/FPR2/SERPINE1/LRP1/FN1/TGFB1/MMP12/PLAU/FGB/PDGFRB/FGA/CTSG
PID_IL23_PATHWAY	PID_IL23_PATHWAY	37	0.733831	2.22839	0.00131752	0.00833618	0.00544496	2746	tags=59%, list=14%, signal=51%	CD4/IL12RB1/CD3E/STAT5A/IL18RAP/CCL2/IL1B/STAT4/NFKBIA/IL24/CXCL9/SOCS3/CXCL1/TNF/IFNG/MPO/IL6/IL23A/IL18/IL23R/IL12B/TYK2
PID_IL12_STAT4_PATHWAY	PID_IL12_STAT4_PATHWAY	33	0.769133	2.29455	0.001321	0.00833618	0.00544496	1529	tags=58%, list=8%, signal=53%	CD86/CD4/HLA-DRA/HLA-DRB1/CD28/CD3D/CD3E/CD247/TBX21/PRF1/CD80/IL2RA/CD3G/IL18RAP/STAT4/IRF1/FOS/TGFB1/IFNG
PID_IL8_CXCR2_PATHWAY	PID_IL8_CXCR2_PATHWAY	33	0.792437	2.36407	0.001321	0.00833618	0.00544496	1442	tags=55%, list=7%, signal=51%	HCK/GNA15/FGR/DOCK2/ARRB2/PLCB2/PIK3R6/ELMO1/GNG2/RAC2/LYN/PRKCB/PIK3CG/ARRB1/CXCR2/GNAI2/VASP/GNA14
PID_ALPHA_SYNUCLEIN_PATHWAY	PID_ALPHA_SYNUCLEIN_PATHWAY	31	0.651741	1.91798	0.00133156	0.00833618	0.00544496	4124	tags=58%, list=20%, signal=46%	HCK/FGR/PLCB2/LCK/LYN/SNCA/SYK/PTK2B/BLK/PRKCD/GRK5/BAD/UBE2L3/UCHL1/MAPK3/FKBP1A/TOR1A/PARK7
PID_INTEGRIN_A9B1_PATHWAY	PID_INTEGRIN_A9B1_PATHWAY	24	0.660845	1.85647	0.00134048	0.00833618	0.00544496	3549	tags=54%, list=18%, signal=45%	CSF2RA/ADAM8/SAT1/FN1/F13A1/ADAM15/PAOX/VEGFC/PXN/CSF2/VCAM1/ITGA9/ADAM12
PID_IL2_STAT5_PATHWAY	PID_IL2_STAT5_PATHWAY	30	0.625315	1.82698	0.0013459	0.00833618	0.00544496	1632	tags=37%, list=8%, signal=34%	IL2RG/LCK/STAT5A/PRF1/IL2RB/IL2RA/LTA/FASLG/FOXP3/GRB2/JAK3
PID_P38_ALPHA_BETA_PATHWAY	PID_P38_ALPHA_BETA_PATHWAY	30	0.653395	1.90902	0.0013459	0.00833618	0.00544496	1748	tags=33%, list=9%, signal=30%	HCK/FGR/LCK/LYN/BLK/CCM2/DUSP10/DUSP1/MAPK11/PAK1
PID_INTEGRIN2_PATHWAY	PID_INTEGRIN2_PATHWAY	28	0.751741	2.16628	0.00134953	0.00833618	0.00544496	3503	tags=71%, list=17%, signal=59%	ITGB2/FCGR2A/ITGAL/ITGAM/ITGAX/PLAUR/ITGAD/ICAM4/ICAM3/CD40LG/ICAM1/C3/TGFBI/THY1/PLAU/FGB/FGA/VCAM1/ICAM2/PLAT
PID_IL27_PATHWAY	PID_IL27_PATHWAY	26	0.73186	2.07197	0.0013587	0.00833618	0.00544496	3797	tags=77%, list=19%, signal=63%	IL12RB1/STAT5A/TBX21/EBI3/IL1B/STAT4/IL27/GATA3/TNF/TGFB1/IFNG/IL6/IL18/IL12A/IL12B/TYK2/STAT2/IL27RA/IL2/IL12RB2
PID_IL8_CXCR1_PATHWAY	PID_IL8_CXCR1_PATHWAY	26	0.777562	2.20136	0.0013587	0.00833618	0.00544496	1442	tags=54%, list=7%, signal=50%	HCK/GNA15/FGR/ARRB2/PLCB2/PIK3R6/GNG2/LYN/PRKCB/PIK3CG/ARRB1/GNAI2/CXCR1/GNA14
PID_INTEGRIN_CS_PATHWAY	PID_INTEGRIN_CS_PATHWAY	26	0.692287	1.95994	0.0013587	0.00833618	0.00544496	1673	tags=35%, list=8%, signal=32%	ITGB2/ITGAL/ITGAM/ITGAX/ITGAD/ITGA5/ITGA4/ITGB7/ITGAE
PID_TCR_CALCIUM_PATHWAY	PID_TCR_CALCIUM_PATHWAY	27	0.669204	1.90984	0.0013587	0.00833618	0.00544496	4470	tags=67%, list=22%, signal=52%	CD40LG/IL2RA/FASLG/BATF3/JUNB/FOS/IFNG/NFATC1/PTGS2/PPP3R1/CSF2/PRKACA/IL2/FOSL1/FKBP1A/JUN/RCAN1/NFATC3
PID_TOLL_ENDOGENOUS_PATHWAY	PID_TOLL_ENDOGENOUS_PATHWAY	23	0.751884	2.07653	0.00136799	0.00833618	0.00544496	2038	tags=43%, list=10%, signal=39%	CD14/LY96/TLR2/S100A8/TLR4/S100A9/TLR1/TLR6/MYD88/IKBKG
PID_IL2_1PATHWAY	PID_IL2_1PATHWAY	55	0.554215	1.80913	0.00247219	0.0144831	0.00945992	1632	tags=33%, list=8%, signal=30%	DOK2/IL2RG/LCK/STAT5A/IL2RB/IL2RA/PRKCB/SYK/PTK2B/SOCS1/SOCS3/FOS/CISH/IFNG/MAPK11/IKZF3/GRB2/JAK3
PID_IL6_7_PATHWAY	PID_IL6_7_PATHWAY	47	0.520986	1.66505	0.00252525	0.0144831	0.00945992	4929	tags=57%, list=24%, signal=44%	HCK/VAV1/A2M/CEBPB/IRF1/JUNB/TIMP1/SOCS3/PRKCD/FOS/MAPK11/GRB2/IL6/CEBPD/LBP/TYK2/GAB2/PTPRE/CRP/TNFSF11/FGG/JUN/LMO4/RAC1/AKT1/JAK2/MCL1
PID_S1P_META_PATHWAY	PID_S1P_META_PATHWAY	21	0.672555	1.80381	0.00286533	0.015964	0.0104272	2806	tags=48%, list=14%, signal=41%	GNA15/S1PR4/GNAI2/S1PR5/S1PR1/S1PR2/GNA14/GNAO1/S1PR3/GNA12
PID_AP1_PATHWAY	PID_AP1_PATHWAY	68	0.512178	1.72739	0.00358423	0.0194146	0.012681	5652	tags=56%, list=28%, signal=40%	IL10/MMP9/CCL2/HLA-A/JUNB/TIMP1/DUSP1/MAF/FOS/TGFB1/IFNG/NFATC1/COL1A2/MT2A/IL6/PLAU/ATF3/TRIP6/ESR1/FOSB/FABP4/JUND/CSF2/ETS1/IL2/FOSL1/CDKN1B/JUN/MMP1/CDKN2A/NFATC3/PENK/MYB/GATA2/NR3C1/NPPA/NFATC2/MYC
PID_BARD1_PATHWAY	PID_BARD1_PATHWAY	28	-0.568857	-2.00953	0.00383142	0.0201926	0.0131892	5669	tags=64%, list=28%, signal=46%	FANCD2/TP53/CDK2/RBBP8/FANCL/CSTF1/ATR/ATM/PCNA/XRCC5/NBN/PRKDC/BARD1/BRCA1/FANCC/TOPBP1/FANCF/RAD50
PID_EPHA_FWDPATHWAY	PID_EPHA_FWDPATHWAY	34	0.582892	1.74781	0.00395257	0.0202829	0.0132482	1505	tags=26%, list=7%, signal=25%	HCK/PIK3R5/FGR/PIK3R6/LCK/LYN/PIK3CG/BLK/ARHGEF15
PID_ATR_PATHWAY	PID_ATR_PATHWAY	39	-0.47434	-1.83758	0.00423729	0.020769	0.0135657	5846	tags=54%, list=29%, signal=38%	RFC4/CDC25A/FANCD2/CDK2/CLSPN/RPA1/BRCA2/SSPO/CEP164/TIPIN/MCM7/ATR/CDC6/CHEK1/MCM2/NBN/RAD17/RAD1/RFC3/RFC5/TOPBP1
PID_BMP_PATHWAY	PID_BMP_PATHWAY	41	-0.489987	-1.91698	0.00436681	0.020769	0.0135657	3791	tags=51%, list=19%, signal=42%	MAPK1/BMP4/CER1/SMURF2/BMP7/SMAD7/NUP214/NOG/ZFYVE16/SMAD4/BMPR2/BMP6/XIAP/MAP3K7/SMAD6/SMAD5/SMAD9/PPM1A/CTDSPL/GSK3B/BMPR1A
PID_FANCONI_PATHWAY	PID_FANCONI_PATHWAY	41	-0.610928	-2.39014	0.00436681	0.020769	0.0135657	5094	tags=63%, list=25%, signal=48%	RPA1/BRCA2/TOP3A/SSPO/FANCL/HES1/ATR/XRCC3/CHEK1/ATM/NBN/WDR48/RAD17/RMI1/RAD1/BRIP1/RFC3/BRCA1/PALB2/FANCC/RFC5/USP1/TOPBP1/FANCF/FANCM/RAD50
PID_CMYB_PATHWAY	PID_CMYB_PATHWAY	83	0.448298	1.54727	0.00458716	0.0212975	0.0139109	5165	tags=47%, list=26%, signal=35%	SPI1/CD4/CSF1R/LYZ/PTCRA/CEBPA/CEBPB/BIRC3/WNT1/ADA/TOM1/GATA3/MAF/LEF1/PTGS2/CD34/COL1A2/MPO/PAX5/CEBPD/SND1/PIM1/ETS1/ANPEP/KIT/CDKN1B/GATA1/CLTA/SLC25A3/CDKN2A/CDKN1A/CBX4/ETS2/HRAS/MYF6/ELANE/MYB/CA1/MAD1L1
PID_LYSOPHOSPHOLIPID_PATHWAY	PID_LYSOPHOSPHOLIPID_PATHWAY	64	0.482709	1.60468	0.00487805	0.0221214	0.0144491	2258	tags=31%, list=11%, signal=28%	GNA15/GNG2/TIAM1/LYN/MMP9/ADCY3/MMP2/GNAI2/PTK2B/NFKBIA/ADCY4/PRKCD/FOS/GNA14/ARHGEF1/ADCY7/GNAO1/IL6/HBEGF/TRIP6
PID_INTEGRIN1_PATHWAY	PID_INTEGRIN1_PATHWAY	66	0.47084	1.56932	0.00608273	0.0269575	0.0176079	4001	tags=38%, list=20%, signal=30%	CD14/PLAUR/ITGA5/JAM2/ITGA4/TGFBI/FN1/F13A1/CD81/COL6A3/COL1A2/PLAU/COL6A2/LAMB3/ITGA11/COL1A1/FGB/COL3A1/FGA/COL5A1/VCAM1/ITGA9/VTN/CSPG4/FGG
PID_RAC1_REG_PATHWAY	PID_RAC1_REG_PATHWAY	37	0.549839	1.66967	0.00658762	0.0285463	0.0186456	2242	tags=30%, list=11%, signal=26%	VAV1/ARHGAP9/DOCK2/PREX1/DEF6/ELMO1/TIAM1/ARHGEF6/ARHGDIA/RASGRF1/RASGRF2
PID_ENDOTHELIN_PATHWAY	PID_ENDOTHELIN_PATHWAY	63	0.460951	1.52764	0.00854701	0.0362319	0.0236656	4780	tags=44%, list=24%, signal=34%	GNA15/PLCB2/PRKCH/PRKCB/ADCY3/CYSLTR1/GNAI2/PTK2B/ADCY4/PRKCD/FOS/GNA14/ADCY7/GNAO1/PLA2G4A/COL1A2/COL3A1/MAP2K2/GNA12/MAPK3/JUN/MMP1/RAC1/CDC42/EDNRA/AKT1/HRAS/JAK2
PID_ANTHRAX_PATHWAY	PID_ANTHRAX_PATHWAY	17	0.685914	1.75257	0.00875912	0.036341	0.0237369	4203	tags=65%, list=21%, signal=51%	CASP1/NLRP1/IL1B/ANTXR2/TNF/IL18/MAP2K2/PGR/VCAM1/MAPK3/MAP2K3
PID_P53_DOWNSTREAM_PATHWAY	PID_P53_DOWNSTREAM_PATHWAY	132	0.400259	1.4758	0.00952381	0.0386905	0.0252715	3435	tags=25%, list=17%, signal=21%	NLRC4/BCL2A1/SH2D1A/PRDM1/CASP1/ZNF385A/HGF/PYCARD/BID/GPX1/TAP1/MMP2/SERPINE1/CTSD/HIC1/CD82/PML/DUSP1/SESN1/ARID3A/STEAP3/ATF3/DDIT4/TP63/IRF5/PLK3/BCL2L14/BAK1/SNAI2/TRIAP1/CASP10/RPS27L/BAX
PID_P53_REGULATION_PATHWAY	PID_P53_REGULATION_PATHWAY	55	-0.369549	-1.55789	0.0103627	0.0412393	0.0269363	5481	tags=49%, list=27%, signal=36%	MAPK9/PPM1D/TP53/DYRK2/USP7/CDK2/ABL1/PPP1R13L/HUWE1/ATR/HIPK2/CHEK1/ATM/CSE1L/MDM4/CSNK1G3/SKP2/PRMT5/TTC5/MAPK8/EP300/FBXO11/CSNK1G1/CREBBP/YY1/GSK3B/SMYD2
PID_AR_PATHWAY	PID_AR_PATHWAY	61	-0.357276	-1.5577	0.0106952	0.0417112	0.0272446	2533	tags=33%, list=13%, signal=29%	HIP1/SNURF/XRCC5/PATZ1/PRKDC/KDM1A/ZMIZ1/ZNF318/UBE3A/AR/NRIP1/NCOA2/BRCA1/KDM3A/APPL1/MED1/PAWR/TMF1/SVIL/NCOA6
PID_THROMBIN_PAR1_PATHWAY	PID_THROMBIN_PAR1_PATHWAY	42	0.520373	1.60888	0.0118421	0.0452786	0.0295747	2941	tags=40%, list=15%, signal=35%	GNA15/PLCB2/GNG2/PRKCB/ARRB1/GNAI2/VASP/PRKCD/GNA14/NOS3/ARHGEF1/GNAO1/PKN1/ARHGDIA/GNA12/ZYX/F2RL2
PID_RAC1_PATHWAY	PID_RAC1_PATHWAY	53	0.473779	1.54841	0.0123762	0.0464109	0.0303143	2087	tags=28%, list=10%, signal=25%	NCF1/NCF2/PLCB2/CYBB/STAT5A/ARPC5/ARPC1B/CFL1/ARPC4/ARPC3/PAK1/CYBA/ARPC2/ARHGDIA/LIMK1
PID_INTEGRIN5_PATHWAY	PID_INTEGRIN5_PATHWAY	16	0.666442	1.68611	0.0132353	0.0486959	0.0318068	3689	tags=50%, list=18%, signal=41%	PLAUR/ITGA4/FN1/ITGB7/PLAU/TGFBR1/VCAM1/VTN
PID_SHP2_PATHWAY	PID_SHP2_PATHWAY	55	0.465587	1.51982	0.0148331	0.0535641	0.0349865	3379	tags=38%, list=17%, signal=32%	IL2RG/LCK/IL2RB/IL2RA/IFNGR1/PDGFB/NOS3/IFNG/TEK/GRB2/JAK3/NGF/NTF3/IL6/NTRK1/PDGFRB/MAP2K2/GAB2/PRKACA/PAG1/IL2
PID_IL5_PATHWAY	PID_IL5_PATHWAY	14	0.663474	1.61252	0.0151976	0.0538823	0.0351944	2931	tags=57%, list=15%, signal=49%	CSF2RB/STAT5A/LYN/SDCBP/CISH/GRB2/PIM1/IL5RA
PID_CD40_PATHWAY	PID_CD40_PATHWAY	31	0.560217	1.64864	0.0159787	0.0548246	0.0358098	2904	tags=42%, list=14%, signal=36%	STAT5A/CD40LG/TNFAIP3/NFKBIA/BIRC3/FCAMR/MAPK11/JAK3/C4BPA/CD40/TRAF2/MAP3K14/TDP2
PID_BETA_CATENIN_DEG_PATHWAY	PID_BETA_CATENIN_DEG_PATHWAY	18	-0.567044	-1.75975	0.0160256	0.0548246	0.0358098	8522	tags=89%, list=42%, signal=51%	WNT3A/AXIN2/SKP1/FZD5/CUL1/CSNK1A1/GSK3A/CSNK1E/CTNNB1/SSPO/DVL3/AXIN1/APC/DVL2/LRP6/GSK3B
PID_PLK1_PATHWAY	PID_PLK1_PATHWAY	42	-0.375013	-1.49752	0.0165289	0.0555714	0.0362976	6665	tags=50%, list=33%, signal=34%	FBXW11/FBXO5/INCENP/WEE1/KIF2A/TUBG1/PPP1CB/CLSPN/GORASP1/SSPO/ERCC6L/AURKA/PRC1/ODF2/PPP1R12A/ECT2/GOLGA2/STAG2/ROCK2/CDC14B/NINL
PID_IL3_PATHWAY	PID_IL3_PATHWAY	26	0.581039	1.64498	0.0190217	0.0628685	0.0410639	3003	tags=38%, list=15%, signal=33%	CSF2RB/OSM/STAT5A/CEBPB/IL3RA/CISH/GRB2/PIM1/GAB2/PRKACA
PID_AR_TF_PATHWAY	PID_AR_TF_PATHWAY	51	-0.347456	-1.44894	0.019802	0.0643564	0.0420358	1710	tags=24%, list=8%, signal=22%	PDE9A/AR/MAPK8/EP300/NCOA2/HSP90AA1/SMARCE1/CREBBP/TRIM24/SMARCC1/GSK3B/NR2C2
PID_NCADHERIN_PATHWAY	PID_NCADHERIN_PATHWAY	33	-0.432099	-1.58725	0.0204082	0.0652392	0.0426124	3378	tags=45%, list=17%, signal=38%	GRIA2/KIF5B/CNR1/AXIN1/PIK3CA/FER/CDH2/PLCG1/PIK3R1/ROCK1/FGFR1/CTNNA1/MAPK8/JUP/CTNND1
PID_SMAD2_3PATHWAY	PID_SMAD2_3PATHWAY	16	-0.577557	-1.72868	0.0217391	0.0681289	0.0444998	5085	tags=69%, list=25%, signal=51%	KPNB1/MAPK1/NUP153/SMAD2/PIAS4/NUP214/SMAD4/MAP3K1/PPM1A/CTDSPL/SMAD3
PID_TELOMERASE_PATHWAY	PID_TELOMERASE_PATHWAY	66	-0.336773	-1.48948	0.0222222	0.0681289	0.0444998	5187	tags=50%, list=26%, signal=37%	SIN3B/CCND1/RBBP7/ABL1/SMG6/E2F1/MAPK1/TERT/NCL/SP3/ATM/RPS6KB1/EGFR/XRCC5/SP1/NBN/YWHAE/HDAC2/UBE3A/TERF1/MTOR/POT1/TERF2/RAD1/TNKS/HSP90AA1/RBBP4/PARP2/WRN/SIN3A/NR2F2/RAD50/SMAD3
PID_CASPASE_PATHWAY	PID_CASPASE_PATHWAY	50	0.468375	1.51326	0.0223602	0.0681289	0.0444998	3435	tags=36%, list=17%, signal=30%	ARHGDIB/PRF1/CASP1/BID/GZMB/BIRC3/CASP4/VIM/TNFRSF1A/TNF/GSN/LIMK1/SREBF1/TRAF2/DIABLO/CASP10/TRADD/BAX
PID_SYNDECAN_4_PATHWAY	PID_SYNDECAN_4_PATHWAY	32	0.537099	1.58793	0.0251656	0.0754967	0.0493123	1375	tags=28%, list=7%, signal=26%	CXCR4/CCL5/MMP9/ITGA5/TNFRSF13B/CXCL12/SDCBP/FN1/PRKCD
PID_IGF1_PATHWAY	PID_IGF1_PATHWAY	28	-0.441379	-1.5592	0.0306513	0.0903866	0.0590379	2925	tags=46%, list=14%, signal=40%	RPS6KB1/CRK/BCAR1/YWHAE/PIK3CA/PIK3R1/IRS1/SOS1/PDPK1/PRKD1/NCK2/IGF1R/PTK2
PID_CIRCADIAN_PATHWAY	PID_CIRCADIAN_PATHWAY	16	-0.549948	-1.64604	0.0310559	0.0903866	0.0590379	4744	tags=50%, list=24%, signal=38%	CSNK1E/ARNTL/ATR/CHEK1/NONO/CRY2/NPAS2/CLOCK
