# Supplementary material for: Lysosomal protein transmembrane 5 promotes lung-specific metastasis by regulating BMPR1A lysosomal degradation
Source: Nat Commun. 2022 Jul 16;13:4141. doi: 10.1038/s41467-022-31783-6 (PMC9288479; doi:10.1038/s41467-022-31783-6)
Supplement: Supplementary file 8 — Supplementary Data 5 [file 41467_2022_31783_MOESM8_ESM.xlsx]

## Sheet: LAPTM5-KIRC patients
Correlation of LAPTM5 expression to clinicopathological features in 150 KIRC patients
			LAPTM5
Variables		Total	Low	High	p-value
Gender	male	93	39 (54.2%)	54 (69.2%)	0.058
	female	57	33 (45.8%)	24 (30.8%)
Age, y	≤ 50	41	18 (25.0%)	23 (29.5%)	0.538
	> 50	109	54 (75.0%)	55 (70.5%)
Histological grade	1	26	17 (23.6%)	9 (11.5%)	0.039
	2	71	36 (50.0%)	35 (44.9%)
	3+4	53	19 (26.4%)	34 (43.6%)
T stage	T1	78	43 (59.7%)	35 (44.9%)	0.144
	T2	26	12 (16.7%)	14 (17.9%)
	T3+T4	46	17 (23.6%)	29 (37.2%)
N stage	N0	141	68 (94.4%)	73 (93.6%)	1
	N1	9	4 (5.6%)	5 (6.4%)
Distant metastasis	M0	113	64 (88.9%)	49 (62.8%)	<0.001
	M1	37	8 (11.1%)	29 (37.2%)
TNM stage	I	67	39 (54.2%)	28 (35.9%)	0.038
	II	17	9 (12.5%)	8 (10.3%)
	III+IV	66	24 (33.3%)	42 (53.8%)
Adverse pathological events	no	76	46 (63.9%)	30 (38.5%)	0.002
	yes	74	26 (36.1%)	48 (61.5%)
Note: TNM stage grouping was assigned according to the 2009 TNM staging classification system. Statistical significance was calculated by the Fisher exact test or the Chi-square test.
