# Supplementary material for: Lysosomal protein transmembrane 5 promotes lung-specific metastasis by regulating BMPR1A lysosomal degradation
Source: Nat Commun. 2022 Jul 16;13:4141. doi: 10.1038/s41467-022-31783-6 (PMC9288479; doi:10.1038/s41467-022-31783-6)
Supplement: Supplementary file 9 — Supplementary Data 6 [file 41467_2022_31783_MOESM9_ESM.xlsx]

## Sheet: GSEA-KIRP
Gene	Description	Sequnces
Murine Laptm5	Sense (5’-3’)	GATGCCGTACCTCAGGATGG
	Anti-sense (3’-5’)	CTCCCGGTTCTTGACCACG
Human LAPTM5	Sense (5’-3’)	CCTGAGCCTACTGATCGGC
	Anti-sense (3’-5’)	CAGGCACAGGAGATAGTCCA
Murine Ctss	Sense (5’-3’)	CCATTGGGATCTCTGGAAGAAAA
	Anti-sense (3’-5’)	TCATGCCCACTTGGTAGGTAT
Murine Igfbp5	Sense (5’-3’)	CCCTGCGACGAGAAAGCTC
	Anti-sense (3’-5’)	GCTCTTTTCGTTGAGGCAAACC
Murine Klf4	Sense (5’-3’)	GTGCCCCGACTAACCGTTG
	Anti-sense (3’-5’)	GTCGTTGAACTCCTCGGTCT
Murine Nanog	Sense (5’-3’)	TCTTCCTGGTCCCCACAGTTT
	Anti-sense (3’-5’)	GCAAGAATAGTTCTCGGGATGAA
Murine Sox2	Sense (5’-3’)	GCGGAGTGGAAACTTTTGTCC
	Anti-sense (3’-5’)	CGGGAAGCGTGTACTTATCCTT
Murine Oct4	Sense (5’-3’)	AGAGGATCACCTTGGGGTACA
	Anti-sense (3’-5’)	CGAAGCGACAGATGGTGGTC
Human KLF4	Sense (5’-3’)	CCCACATGAAGCGACTTCCC
	Anti-sense (3’-5’)	CAGGTCCAGGAGATCGTTGAA
Human NANOG	Sense (5’-3’)	CCCCAGCCTTTACTCTTCCTA
	Anti-sense (3’-5’)	CCAGGTTGAATTGTTCCAGGTC
Human SOX2	Sense (5’-3’)	GCCGAGTGGAAACTTTTGTCG
	Anti-sense (3’-5’)	GGCAGCGTGTACTTATCCTTCT
Human OCT4	Sense (5’-3’)	CTTGAATCCCGAATGGAAAGGG
	Anti-sense (3’-5’)	GTGTATATCCCAGGGTGATCCTC
Murine Bmpr1a	Sense (5’-3’)	TGCAAGGATTCACCGAAAGC
	Anti-sense (3’-5’)	TGCCATCAAAGAACGGACCTAT
Murine Acvr1a	Sense (5’-3’)	GTGGAAGATTACAAGCCACCA
	Anti-sense (3’-5’)	GGGTCTGAGAACCATCTGTTAGG
Murine Acvr1b	Sense (5’-3’)	TTCTTCCCCCTTGTTGTCCTC
	Anti-sense (3’-5’)	ACAGGTGTAGTTGGTCTGTAGG
Murine Bmpr2	Sense (5’-3’)	TTGGGATAGGTGAGAGTCGAAT
	Anti-sense (3’-5’)	TGTTTCACAAGATTGATGTCCCC
Murine Acvr2a	Sense (5’-3’)	GCGTTCGCCGTCTTTCTTATC
	Anti-sense (3’-5’)	GTTGGTTCTGTCTCTTTCCCAAT
Murine Acvr2b	Sense (5’-3’)	AGGCAACTTCTGCAACGAG
	Anti-sense (3’-5’)	CTTCCGATGACGATACATCCAG
Murine Bmpr1b	Sense (5’-3’)	CCCTCGGCCCAAGATCCTA
	Anti-sense (3’-5’)	CAACAGGCATTCCAGAGTCATC
Murine Acvr1c	Sense (5’-3’)	GTCTGGCTCACCTGCACAT
	Anti-sense (3’-5’)	CAGCTATGGCACAAGTGTCAC
Human BMPR1A	Anti-sense (3’-5’)	TGAAATCAGACTCCGACCAGA
	Sense (5’-3’)	TGGCAAAGCAATGTCCATTAGTT
Murine Actb	Sense (5’-3’)	GTGACGTTGACATCCGTAAAGA
	Anti-sense (3’-5’)	GCCGGACTCATCGTACTCC
Human ACTB	Sense (5’-3’)	CATGTACGTTGCTATCCAGGC
	Anti-sense (3’-5’)	CTCCTTAATGTCACGCACGAT
