# Supplementary material for: Lysosomal protein transmembrane 5 promotes lung-specific metastasis by regulating BMPR1A lysosomal degradation
Source: Nat Commun. 2022 Jul 16;13:4141. doi: 10.1038/s41467-022-31783-6 (PMC9288479; doi:10.1038/s41467-022-31783-6)
Supplement: Supplementary file 10 — Supplementary Data 7 [file 41467_2022_31783_MOESM10_ESM.xlsx]

## Sheet: Sheet1
KEY RESORCES TABLE
REAGENT or RESOURCE	SOURCE	IDENTIFIER
Antibodies			Applications, dilution
Rabbit anti-mouse LAPTM5	Vazyme Biotech	N/A	IB, 1:500; IHC, 1:500
Rabbit anti-LAPTM5	Abcam	Cat# ab108014	IB, 1:500; IHC, 1:500; IF, 1:100
Mouse anti-β-actin	Proteintech	Cat# 66009-1-Ig	IB, 1:500
Rabbit anti-cleaved Caspase-3	Cell Signaling Technology	Cat# 9661	IHC, 1:500
Mouse anti-Luciferase	Santa Cruz Biotechnology	Cat# sc-74548	IHC, 1:100
Rabbit anti-ZO-1	Proteintech	Cat# 21773-1-AP	IB, 1:500
Rabbit anti-Fibronectin	Abcam	Cat# ab2413	IB, 1:500
Rabbit anti-E-cadherin	Proteintech	Cat# 20874-1-AP	IB, 1:500
Rabbit anti-N-cadherin	Proteintech	Cat# 22018-1-AP	IB, 1:500
Rabbit anti-β-catanin	Proteintech	Cat# 51067-2-AP	IB, 1:500
Rabbit anti-Vimentin	Proteintech	Cat# 10366-1-AP	IB, 1:500
Rabbit anti-phospho-SMAD1/5/9	Cell Signaling Technology	Cat# 13820	IB, 1:500; IHC, 1:500
Rabbit anti-SMAD1	Cell Signaling Technology	Cat# 6944	IB, 1:500
Rabbit anti-phospho-SMAD2	Cell Signaling Technology	Cat# 3108	IB, 1:500
Rabbit anti-SMAD2	Cell Signaling Technology	Cat# 5339	IB, 1:500
Rabbit anti-phospho-SMAD3	Abcam	Cat# ab52903	IB, 1:500
Rabbit anti-SMAD3	Cell Signaling Technology	Cat# 9523	IB, 1:500
Rabbit anti-BMPR1A	Thermo Fisher Scientific	Cat# 38-6000	IHC, 1:500; IF, 1:100
Mouse anti-BMPR1A	Santa Cruz Biotechnology	Cat# sc-518037	IB, 1:500
Mouse anti-ACVR1A	Santa Cruz Biotechnology	Cat# sc-374523	IB, 1:500
Mouse anti-ACVR1B	Santa Cruz Biotechnology	Cat# sc-73677	IB, 1:500
Mouse anti-BMPR2	Santa Cruz Biotechnology	Cat# sc-393304	IB, 1:500
Mouse anti-ACVR2A	Santa Cruz Biotechnology	Cat# sc-515826	IB, 1:500
Mouse anti-ACVR2B	Santa Cruz Biotechnology	Cat# sc-376593	IB, 1:500
Mouse anti-Flag-tag	Sigma-Aldrich	Cat# F1804	IB, 1:1000; IF, 1:100
Rabbit anti-Flag-tag	Cell Signaling Technology	Cat# 14793	IP, 1:50
Rabbit anti-HA-tag	Cell Signaling Technology	Cat# 3724	IP, 1:50; IB, 1:1000
Rabbit anti-Myc-tag	Abcam	Cat# ab9106	IP, 1:50; IB, 1:2000
Mouse anti-His-tag	Bioworld Technology	Cat# AP0032M	IP, 1:50; IB, 1:2000
Mouse anti-WWP2	Santa Cruz Biotechnology	Cat# sc-398090	IP, 1:50; IB, 1:500; IF, 1:100
Mouse anti-SMURF1	Santa Cruz Biotechnology	Cat# sc-100616	IB, 1:500
Rabbit anti-SMURF2	Abcam	Cat# ab53316	IB, 1:500
Mouse anti-NEDD4L	Santa Cruz Biotechnology	Cat# sc-514954	IB, 1:500
Mouse anti-ITCH	Santa Cruz Biotechnology	Cat# sc-28367	IB, 1:500
Mouse anti-Rab5	Santa Cruz Biotechnology	Cat# sc-46692	IF, 1:100
Mouse anti-Rab7	Santa Cruz Biotechnology	Cat# sc-376362	IF, 1:100
Mouse anti-EEA1	Santa Cruz Biotechnology	Cat# sc-365652	IF, 1:100
Mouse anti-LAMP1	Santa Cruz Biotechnology	Cat# sc-20011	IF, 1:100
Normal rabbit IgG	Cell Signaling Technology	Cat# 2729	IP, 1:50
Goat anti-Rabbit IgG (H+L) Highly Cross-Adsorbed Secondary Antibody, Alexa Fluor 594	Thermo Fisher Scientific	Cat# A11037	IF, 1:500
Goat anti-Mouse IgG (H+L) Highly Cross-Adsorbed Secondary Antibody, Alexa Fluor 488	Thermo Fisher Scientific	Cat# A11029	IF, 1:500
Goat anti-Mouse IgG (H+L) Cross-Adsorbed Secondary Antibody, Alexa Fluor 594	Thermo Fisher Scientific	Cat# A11005	IF, 1:500
Goat anti-Rabbit IgG (H+L) Highly Cross-Adsorbed Secondary Antibody, Alexa Fluor 488	Thermo Fisher Scientific	Cat# A11034	IF, 1:500
Peroxidase labeled anti-Rabbit IgG (H+L), made in goat	Vector Laboratories, Inc.	Cat# PI-1000	IHC, 1:500
Peroxidase labeled anti-Mouse IgG (H+L), made in horse	Vector Laboratories, Inc.	Cat# PI-2000	IHC, 1:500
Bacterial
DH5α Competent Cells	Vazyme Biotech	Cat# 7E461G0
Biological Samples
Renal cancer organ metastases samples	Nanjing Drum Tower Hospital	N/A
Normal renal tissues, renal cell carcinomas	Nanjing Drum Tower Hospital	N/A
Chemicals, Peptides, and Recombinant Proteins
DMEM	Wisent Inc.	Cat# 319-005-CL
RPMI 1640	Wisent Inc.	Cat# 350-000-CL
Penicillin, Streptomycin	Wisent Inc.	Cat# 450-201-EL
Trypsin / EDTA	Wisent Inc.	Cat# 325-043-EL
Fetal Bovine Serum, Qualified	Gibco	Cat# 10099-141C
Puromycin dihydrochloride hydrate	Sangon Biotech	Cat# A610593
Thiazolyl blue tetrazolium bromide	Sangon Biotech	Cat# A100793
Recombinant Human BMP4	PeproTech	Cat# 120-05
Recombinant Murine BMP4	PeproTech	Cat# 315-27
DMH1	Selleck	Cat# S7146
Doxycycline Hyclate	Selleck	Cat# WC2031
Animal-Free Recombinant Human EGF	PeproTech	Cat# AF-100-15
Animal-Free Recombinant Human FGF-basic (154 a.a.)	PeproTech	Cat# AF-100-18B
Animal-Free Recombinant Murine EGF	PeproTech	Cat# AF-315-09
Animal-Free Recombinant Murine FGF-basic	PeproTech	Cat# AF-450-33
Matrigel Matrix	Corning	Cat# 356234
RIPA buffer	Beyotime	Cat# P0013B
IP lysis buffer	Beyotime	Cat# P0013
c-Myc Peptide	Beyotime	Cat# P9805
MTT	Sangon Biotech	Cat# A100793
Protein G Magnetic Beads	Cell Signaling Technology	Cat# 70024
DAPI Staining Solution	Beyotime	Cat# C1006
TRIzol™ Reagent	Thermo Fisher Scientific	Cat# 15596018
Protease Inhibitor Mini Tablets, EDTA-Free	Thermo Fisher Scientific	Cat# A32955
Phosphatase Inhibitor Mini Tablets	Thermo Fisher Scientific	Cat# A32957
D-Luciferin Firefly, Potassium Salt	Gold Biotechnology	Cat# LUCK-1G
Chloroquine diphosphate	Selleck	Cat# S4157
Critical Commercial Assays
PrimeScript RT Master Mix	TaKaRa
ChamQ Universal SYBR qPCR Master Mix	Vazyme Biotech	Cat# Q711
BCA Protein Assay Kit	Beyotime	Cat# P0010S
Chemistar™ High-sig ECL Western Blotting Substrate	Tanon	Cat# 180-5001
Coomassie Blue Staining Kit	Beyotime	Cat# P0017A
Lipofectamine 2000 Transfection Reagent	Thermo Fisher Scientific	Cat# 11668-019
Deposited Data
RNA-seq		This study, SRA: PRJNA724865
Jon_Renal_Cancer		DOI: 10.1158/1078-0432.CCR-04-2225
Breast cancer		GEO: GSE2603
Melonama		GEO: GSE50496
Colorectal cancer		GEO: GSE41258
Experimental Models: Cell Lines
293T	Cell Bank of the Chinese Academy of Science, Shanghai	Cat# GNHu17
786-O	Cell Bank of the Chinese Academy of Science, Shanghai	Cat# TCHu186
Renca	ATCC	Cat# CRL-2947
4T1	Cell Bank of the Chinese Academy of Science, Shanghai	Cat# TCM32
MDA-MB-231	Cell Bank of the Chinese Academy of Science, Shanghai	Cat# TCHu104
Experimental Models: Organisms/Strains
BALB/c mice	Animal Core Facility of Nanjing Medical University	N/A
NOD/SCID mice	Nanjing Biomedical Research Institute of Nanjing University	T003575
Oligonucleotides
KD Con (control) Sense (5’-3’)-UUCUCCGAACGUGUCACGUTT Antisense (3’-5’)-ACGUGACACGUUCGGAGAATT	This paper	N/A
Human LAPTM5 KD1 Sense (5’-3’)-CCACCUAUCUCAACUUCAATT Antisense (3’-5’)-UUGAAGUUGAGAUAGGUGGTT	This paper	N/A
Human LAPTM5 KD2 Sense (5’-3’)-GGUGCUACAGAUUGAUCAATT Antisense (3’-5’)-UUGAUCAAUCUGUAGCACCTT	This paper	N/A
Human WWP2 KD1 Sense (5’-3’)-GCUGCCAUACCUUGAGAAATT Antisense (3’-5’)-UUUCUCAAGGUAUGGCAGCTT	This paper	N/A
Human WWP2 KD2 Sense (5’-3’)-CCUGCAGACGGAGAACAAATT Antisense (3’-5’)-UUUGUUCUCCGUCUGCAGGTT	This paper	N/A
Human WWP2 KD3 Sense (5’-3’)-GGUGCUCAACCCUAUGUAUTT Antisense (3’-5’)-AUACAUAGGGUUGAGCACCTT	This paper	N/A
Mouse Laptm5 KD1 Sense (5’-3’)-CCACCTACCTCAACTTCAA Antisense (3’-5’)-TTGAAGTTGAGGTAGGTGG	This paper	N/A
Mouse Laptm5 KD2 Sense (5’-3’)-GCCAGTTCATCAACATGAT Antisense (3’-5’)-ATCATGTTGATGAACTGGC	This paper	N/A
Recombinant DNA
pLenti-CMV-3×FLAG-LAPTM5	OBiO Technology	N/A
pCDH-CMV-3×FLAG-Laptm5	This paper	N/A
pCDH-CMV-3×FLAG-Bmrp1a	This paper	N/A
pcDNA3.1(-)-HA-WWP2	This paper	N/A
pcDNA3.1(-)-HA-Wwp2	This paper	N/A
pcDNA3.1(-)-6×His-HA-WWP2	This paper	N/A
pcDNA3.1(-)-6×His-HA-WWP2(C838A)	OBiO Technology	N/A
pcDNA3.1(-)-6×Myc-WWP2 (FL)	This paper	N/A
pcDNA3.1(-)-6×Myc-WWP2 (302-868)	This paper	N/A
pcDNA3.1(-)-6×Myc-WWP2 (332-868)	This paper	N/A
pcDNA3.1(-)-6×Myc-WWP2 (407-868)	This paper	N/A
pcDNA3.1(-)-6×Myc-WWP2 (447-868)	This paper	N/A
pcDNA3.1(-)-6×Myc-WWP2 (516-868)	This paper	N/A
pcDNA3.1(-)-6×Myc-BMPR1A	This paper	N/A
pcDNA3.1(-)-6×Myc-Bmrp1a	This paper	N/A
pRK5-HA-Ubiquitin-WT	Addgene	Cat# 17608
