# Supplementary material for: Lysosomal protein transmembrane 5 promotes lung-specific metastasis by regulating BMPR1A lysosomal degradation
Source: Nat Commun. 2022 Jul 16;13:4141. doi: 10.1038/s41467-022-31783-6 (PMC9288479; doi:10.1038/s41467-022-31783-6)
Supplement: Supplementary file 12 — Source Data [file 41467_2022_31783_MOESM12_ESM.zip › Source Data.xlsx]

## Sheet: Figure 1D
Days to metastasis	Renca-Parental	Renca-BrM2b	Renca-BoM2	Renca-LuM2b
17	1
23	1
29	0
29	1
29	0
17	1
29	0
29	0
11	1
17	1
29		0
23		1
23		1
11		1
29		1
29		0
17		1
29		0
29			0
29			0
29			0
29			0
29			1
29			0
29			0
17			1
29			0
11				1
11				1
11				1
11				1
17				1
17				1
11				1
11				1
lung metastasis: 0=no; 1=yes

## Sheet: Figure 1E
Days to death	Renca-Parental	Renca-LuM2b
29	0
29	0
29	0
29	0
29	0
29	1
29	0
29	0
26	1
29	1
27		1
27		1
20		1
22		1
26		1
29		0
26		1
26		1
0=alive; 1=dead

## Sheet: Figure 1F
Parental	LuM2b
1240000	1980000
4660	1420000
20700	6540000
546000	2780000
519	14500
4770	3280000
5880	15100
409000	3260000
334

## Sheet: Figure 1G
Parental	LuM1a
1375000	5126000
36830	3954000
23250	2033000
1711	3281000
10490	3006000
	894300

## Sheet: Figure 2K
30min
Vector	Laptm5
12900	12780
13480	12740
3648	2736
16220	5314
3021	3479
17680	20690
20810	2432
	Vector							Laptm5
30 min	12900	13480	3650	16220	3020	17680	20810	12780	12740	2740	5310	3480	20690	2430
day 5	3200	2750	3400	2580	3480	17900	2380	7160	26060	28120	3010	3240	9400	76800
day 10	18750	4940	156000	13030	120700	149300	3820	125700	345900	114300	1161000	152000	1610000	268000
day 15	397600	18860	128400	79620	4.126e+06	2313000	16710	384200	8112000	2330000	3187000	2100000	5344000	8556000

## Sheet: Figure 2O
30min
Con KD	Lap5 KD1	Lap5 KD2
16530	19340	30010
17620	20990	24140
22090	20520	23290
1775	23950	23810
8935	16380	2135
2326	7877	9030
13300	7706	2318
	Con KD							Laptm5 KD1							Laptm5 KD2
30 min	16530	17620	22090	1775	8935	2326	13300	19340	20990	20520	23950	16380	7877	7706	30010	24140	23290	23810	2135	9030	2318
day 5	39340	2890	1921	2737	2845	15990	3002	2350	4354	3797	1702	3175	2512	2418	3462	2325	2706	1938	1448	2343	2130
day 10	1380000	1370000	722000	588000	469000	1100000	273000	8940	12200	3440	6170	2930	218000	3190	137000	152000	145000	3040	287000	5620	20200
day 15	26000000	3190	14000000	15000000	27000000	15000000	14000000	43240	9920	22420	4987000	808300	1947000	1113000	1621000	2789000	1823000	1538000	24000000	54150	307400

## Sheet: Figure 2P
Brain					Bone
Vector	Laptm5	Con KD	Lap5 KD1	Lap5 KD2	Vector	Laptm5	Con KD	Lap5 KD1	Lap5 KD2
189300	227170	36800	3327	17250	489910	72390	62240	5442	7131
1711.4	26140	1230	1524	45680	3228	17406	2260	7777	10148
6976	305700	10110	1027	12970	5311	296000	27980	5112	9182
2950	37320	23680	59190	6880	4390	13531	20370	29623	5873
20460	8495	23850	101200	106600	19200	17950	36070	146250	42160
23010	23450	28220	12950	1413	8148	14160	33310	14718	2168.5
1737	72770	30300	16750	16810	5733	20342	44450	5729	58471

## Sheet: Figure 3C
	Vector					Laptm5
1d	0	0	0	0	0	0	0	0	0	0
2d	0	0	0	0	0	0	0	0	0	0
7d	1	0	0	1	0	6	8	7	9	7
14d	9	5	4	6	7	25	27	29	27	22
21d	4	7	13	4	10	20	28	25	21	20

## Sheet: Figure 3D
	Vector					Laptm5
1d	0	0	0	0	0	0	0	0	0	0
2d	0	0	0	0	0	0	0	0	0	0
7d	0	0	0	0	0	0	0	0	0	0
14d	12	16	9	11	10	22	29	26	23	27
21d	27	19	21	22	29	58	66	49	51	62

## Sheet: Figure 3E
Vector	Laptm5	Con KD	Lap5 KD1	Lap5 KD2
50	81	87	46	50
54	87	93	52	31
64	84	88	62	42

[truncated: 48 more sheets: Figure 3H, Figure 3I, Figure 3J, Figure 3K, Figure 4G, Figure 4H, Figure 4I, Figure 4L, Figure 4M, Figure 5H, Figure 5N, Figure 5O, Figure 6E, Figure 7B, Figure 7D, Figure 7E, Figure 7G, Figure 7H, Figure 8B, Figure 8C …]
